# Supplementary material for: PhyloSort: a user-friendly phylogenetic sorting tool and its application to estimating the cyanobacterial contribution to the nuclear genome of Chlamydomonas
Source: BMC Evol Biol. 2008 Jan 15;8:6. doi: 10.1186/1471-2148-8-6 (PMC2254586; doi:10.1186/1471-2148-8-6)
Supplement: Additional file 1 — Genes and Trees. The list is presented of the 531 Chlamydomonas proteins that form a monophyletic clade with cyanobacteria and other photosynthetic eukaryotes. The list includes the inferred phylogenetic tree for each gene and the associated GO annotation. [file 1471-2148-8-6-S1.xls]

## Sheet: Chlamydomonas
Chlamydomonas Gene	Phylogenetic Tree	GO Xref DB	GO Xref Id	GO BLAST e-value	Arabidopsis Hit Accession	Arabidopsis Hit Id	Arabidopsis Hit Def	Arabidopsis Hit e-value
Plantae-Chlamydomonas_reinhardtii_100415	(Plantae-Chlamydomonas_reinhardtii_100415:0.22444753,(Plantae-Volvox_carteri_104498_jgi:0.24197827,(((Plantae-Physcomitrella_patens_121649:0.035872534,Plantae-Physcomitrella_patens_143508:0.037554935)100.0:0.18065321,(Plantae-Oryza_sativa_115472829:0.14425373,Plantae-Arabidopsis_thaliana_42564190:0.14243971)100.0:0.09610075)100.0:0.17245185,((Plantae-Ostreococcus_lucimarinus_3267:0.1356536,Planta…	TAIR	gene:2090100	3.59303e-84	42564190	NP_188171.2	peptidyl-prolyl cis-trans isomerase TLP38, chloroplast / thylakoid lumen PPIase of 38 kDa / cyclophilin / rotamase	3.78e-81
Plantae-Chlamydomonas_reinhardtii_101198	(Plantae-Chlamydomonas_reinhardtii_101198:0.080042705,(Plantae-Chlamydomonas_reinhardtii_115931:0,(Plantae-Volvox_carteri_64669_jgi:0.04729594,(((Plantae-Volvox_carteri_84075_jgi:0.03788359,Plantae-Chlamydomonas_reinhardtii_161422:0.04136578)100.0:0.14957346,(Plantae-Volvox_carteri_81494_jgi:0.039025776,Plantae-Chlamydomonas_reinhardtii_135713:0.054064646)100.0:0.15108761)62.0:0.043704547,((Plant…	NO_HIT	NO_HIT	NO_HIT	NO_HIT	NO_HIT	NO_HIT	NO_HIT
Plantae-Chlamydomonas_reinhardtii_101226	(Plantae-Chlamydomonas_reinhardtii_101226:0.037977975,(Plantae-Volvox_carteri_120990_jgi:0.003986223,(((2_Opisthokonta-Saccharomyces_cerevisiae_6320077[unknown taxonomy]:0.3282626,(2_Plantae-Cyanidioschyzon_merolae_CMS124C[unknown taxonomy]:0.20267181,2_Excavate-Trypanosoma_brucei_71754681[unknown taxonomy]:0.27791393)93.0:0.070173524)100.0:0.12429339,(Opisthokonta-Saccharomyces_cerevisiae_632007…	TAIR	gene:2011951	6.63616e-55	18402995	NP_564563.1	FTSH1 (FtsH protease 1); ATP-dependent peptidase/ ATPase/ metallopeptidase	1.4e-51
Plantae-Chlamydomonas_reinhardtii_101817	(Plantae-Chlamydomonas_reinhardtii_101817:0.084856994,(Plantae-Volvox_carteri_121224_jgi:0.07379482,((Plantae-Ostreococcus_tauri_3715:0.057643197,Plantae-Ostreococcus_lucimarinus_12087:0.029368179)100.0:0.1878498,(((Plantae-Arabidopsis_thaliana_30687969:0.1454561,Plantae-Oryza_sativa_115442535:0.15861978)98.0:0.049007893,Plantae-Physcomitrella_patens_149959:0.23944242)100.0:0.08327254,(((((((((Ba…	GR	Q5JM88	1.39103e-111	18405124	NP_565909.1	radical SAM domain-containing protein	3.16e-108
Plantae-Chlamydomonas_reinhardtii_101909	(Plantae-Chlamydomonas_reinhardtii_101909:0.12617646,(Plantae-Volvox_carteri_121422_jgi:0.12748264,((((((Plantae-Arabidopsis_thaliana_42561917:0.086496435,Plantae-Arabidopsis_thaliana_30696591:0.108234234)96.0:0.046641894,Plantae-Oryza_sativa_115461084:0.11674455)76.0:0.02574366,Plantae-Physcomitrella_patens_213247:0.1768497)73.0:0.029098466,Plantae-Oryza_sativa_115472745:0.16735433)100.0:0.07714…	GR	Q0J9D1	2.70225e-86	42561917	NP_172606.3	ABC1 family protein	3.21e-82
Plantae-Chlamydomonas_reinhardtii_102299	(Plantae-Chlamydomonas_reinhardtii_102299:0.08926413,(Plantae-Volvox_carteri_57212_jgi:0.10154404,(Plantae-Physcomitrella_patens_161776:0.29136038,((Plantae-Ostreococcus_lucimarinus_36317:0.104637265,Plantae-Ostreococcus_tauri_15469:0.11793306)100.0:0.21922852,((((((((((Cyanobacteria-Synechococcus_sp._CC9605_78214036:0.0524722,(Cyanobacteria-Synechococcus_sp._WH_8102_33866898:0.059891067,(Cyanoba…	NO_HIT	NO_HIT	NO_HIT	NO_HIT	NO_HIT	NO_HIT	NO_HIT
Plantae-Chlamydomonas_reinhardtii_102512	(Plantae-Chlamydomonas_reinhardtii_102512:0.030248297,(Plantae-Volvox_carteri_74622_jgi:0.04612468,((Plantae-Ostreococcus_lucimarinus_12372:0.020993758,Plantae-Ostreococcus_tauri_8296:0.030678252)100.0:0.14052652,((((Plantae-Physcomitrella_patens_36309:0.011188571,Plantae-Physcomitrella_patens_217079:0.018664392)58.0:0.0055346284,Plantae-Physcomitrella_patens_47938:0.055943362)100.0:0.06167096,(P…	TAIR	gene:2184142	3.0345e-48	15238069	NP_196578.1	beta-hydroxyacyl-ACP dehydratase, putative	3.28e-46
Plantae-Chlamydomonas_reinhardtii_103881	(Plantae-Chlamydomonas_reinhardtii_103881:0.21312132,(Plantae-Volvox_carteri_93496_jgi:0.21432269,(((((((Chromalveolata-Phytophthora_sojae_138868:0.07242594,Chromalveolata-Phytophthora_sojae_138872:0.07959027)100.0:0.14795059,((Chromalveolata-Phytophthora_sojae_140723:0.13748206,(Chromalveolata-Phytophthora_sojae_131308:0.063730575,Chromalveolata-Phytophthora_sojae_108537:0.039163847)100.0:0.1061…	ZFIN	ZDB-GENE-040426-1502	3.12952e-14	30685197	NP_193808.2	short-chain dehydrogenase/reductase (SDR) family protein	2.11e-14
Plantae-Chlamydomonas_reinhardtii_104431	(Plantae-Chlamydomonas_reinhardtii_104431:0.068292774,(Plantae-Volvox_carteri_65045_jgi:0.05318712,(((((Plantae-Oryza_sativa_115459292:0.08437812,Plantae-Oryza_sativa_115458044:0.12383978)75.0:0.031901825,Plantae-Arabidopsis_thaliana_42571207:0.21931347)95.0:0.046872906,Plantae-Physcomitrella_patens_146018:0.1554713)87.0:0.034180474,(Plantae-Ostreococcus_tauri_15071:0.033676054,Plantae-Ostreococc…	GR	Q7X8I9	6.12914e-91	42571207	NP_973677.1	catalytic	7.87e-77
Plantae-Chlamydomonas_reinhardtii_104450	(Plantae-Chlamydomonas_reinhardtii_104450:0.15677504,(Plantae-Volvox_carteri_33370_jgi:0.17079836,(Cyanobacteria-Nostoc_punctiforme_PCC_73102_53687707:0.11393903,(Cyanobacteria-Anabaena_variabilis_ATCC_29413_75910818:0.02263425,Cyanobacteria-Nostoc_sp._PCC_7120_17228215:0.040423885)74.0:0.10584633)74.0:0.45245156)100.0:0)0:0;	GR	Q2QM99	8.31065e-08	NO_HIT	NO_HIT	NO_HIT	NO_HIT
Plantae-Chlamydomonas_reinhardtii_104544	(Plantae-Chlamydomonas_reinhardtii_104544:0.23142506,(Plantae-Volvox_carteri_60120_jgi:0.21742034,(Opisthokonta-Danio_rerio_47087263:0.4794349,(Cyanobacteria-Nostoc_punctiforme_PCC_73102_23125511:0.77493787,(((Cyanobacteria-Nostoc_punctiforme_PCC_73102_23128061:0.29696408,Cyanobacteria-Nodularia_spumigena_CCY9414_119510710:0.3696915)63.0:0.025890442,Cyanobacteria-Synechococcus_elongatus_PCC_7942_…	UNIPROT	O95671	1.18318e-47	15239571	NP_200227.1	ATOMT1 (O-METHYLTRANSFERASE 1)	6.24e-08
Plantae-Chlamydomonas_reinhardtii_104647	(Plantae-Chlamydomonas_reinhardtii_104647:0.15746637,(Plantae-Volvox_carteri_45120_jgi:0.15896513,(((((Plantae-Physcomitrella_patens_120202:0.13218363,Plantae-Physcomitrella_patens_129557:0.12141913)100.0:0.054493677,Plantae-Physcomitrella_patens_112030:0.15839809)93.0:0.054221384,Plantae-Arabidopsis_thaliana_30680535:0.21513481)71.0:0.02541902,Plantae-Oryza_sativa_115469206:0.3069336)80.0:0.0485…	GR	Q67U28	1.94825e-57	30680535	NP_849984.1	HPT1 (HOMOGENTISATE PHYTYLTRANSFERASE 1); prenyltransferase	8.74e-48
Plantae-Chlamydomonas_reinhardtii_104846	(Plantae-Chlamydomonas_reinhardtii_104846:0.059346076,(Plantae-Volvox_carteri_58671_jgi:0.05470143,(((Plantae-Oryza_sativa_115478168:0.07931093,Plantae-Arabidopsis_thaliana_30680411:0.083047725)100.0:0.07305366,Plantae-Physcomitrella_patens_195942:0.14620933)100.0:0.078125514,(Plantae-Cyanidioschyzon_merolae_CMG075C:0.31259057,((((((((Cyanobacteria-Lyngbya_sp._PCC_8106_119493699:0.08519221,Cyanob…	TAIR	gene:3698311	1.23443e-88	18398032	NP_566315.1	ABC1 family protein	2.43e-142
Plantae-Chlamydomonas_reinhardtii_104934	(Plantae-Chlamydomonas_reinhardtii_104934:0.03330263,(Plantae-Chlamydomonas_reinhardtii_192323:0,(Plantae-Volvox_carteri_117484_jgi:0.07256179,(Plantae-Physcomitrella_patens_135143:0.21500055,(((Plantae-Ostreococcus_lucimarinus_35328:0.05315784,Plantae-Ostreococcus_tauri_28535:0.04264629)100.0:0.13993047,((Plantae-Arabidopsis_thaliana_18412437:0.07576991,Plantae-Oryza_sativa_115463189:0.07367045)…	TAIR	gene:2019837	6.39822e-90	18412437	NP_565214.1	ABC1 family protein	1.02e-86
Plantae-Chlamydomonas_reinhardtii_105632	(Plantae-Chlamydomonas_reinhardtii_105632:0.14314514,(Plantae-Volvox_carteri_106601_jgi:0.19298731,((Plantae-Ostreococcus_lucimarinus_49527:0.09951147,Plantae-Ostreococcus_tauri_136:0.19958168)100.0:0.18975158,(((((((Cyanobacteria-Nodularia_spumigena_CCY9414_119509876:0.07950091,(Cyanobacteria-Nostoc_sp._PCC_7120_17232225:0.022586238,Cyanobacteria-Anabaena_variabilis_ATCC_29413_75908161:0.0270389…	UNIPROT	Q7NHB5	1.26124e-48	145334393	NP_001078578.1	GUN5 (GENOMES UNCOUPLED 5)	7.8e-39
Plantae-Chlamydomonas_reinhardtii_105845	(Plantae-Chlamydomonas_reinhardtii_105845:0,(Plantae-Chlamydomonas_reinhardtii_105845:0,((Cyanobacteria-Nodularia_spumigena_CCY9414_119509496:0.2557273,Cyanobacteria-Crocosphaera_watsonii_WH_8501_67923043:0.56147254)81.0:0.07924014,(Cyanobacteria-Synechococcus_sp._CC9311_113953139:0.3980863,((2_Chromalveolata-Phaeodactylum_tricornutum_39236[unknown taxonomy]:0.11636577,Chromalveolata-Thalassiosir…	NO_HIT	NO_HIT	NO_HIT	NO_HIT	NO_HIT	NO_HIT	NO_HIT
Plantae-Chlamydomonas_reinhardtii_105873	(Plantae-Chlamydomonas_reinhardtii_105873:0.060315046,(Plantae-Volvox_carteri_59764_jgi:0.062059667,(Plantae-Chlamydomonas_reinhardtii_151502:0.3200624,(Plantae-Ostreococcus_lucimarinus_6595:0.2195776,((Plantae-Physcomitrella_patens_136778:0.14869279,(Plantae-Oryza_sativa_115485819:0.074797414,Plantae-Arabidopsis_thaliana_42566759:0.085545234)100.0:0.10725245)100.0:0.12133605,((((((Plantae-Physco…	TAIR	gene:2140871	3.05833e-43	42566759	NP_193095.2	unknown protein	7.36e-40
Plantae-Chlamydomonas_reinhardtii_106158	(Plantae-Chlamydomonas_reinhardtii_106158:0.09487073,(Plantae-Volvox_carteri_98674_jgi:0.107653536,((Plantae-Volvox_carteri_99305_jgi:0.15565938,Plantae-Chlamydomonas_reinhardtii_120082:0.2291363)100.0:0.15904199,((((Plantae-Arabidopsis_thaliana_15237934:0.16170229,Plantae-Oryza_sativa_115466564:0.14808013)92.0:0.028500065,Plantae-Physcomitrella_patens_200110:0.19060458)95.0:0.056072358,(Plantae-…	TAIR	gene:2102101	5.69082e-122	15237934	NP_197818.1	SSI (STARCH SYNTHASE I); transferase, transferring glycosyl groups	8.19e-145
Plantae-Chlamydomonas_reinhardtii_106213	(Plantae-Chlamydomonas_reinhardtii_106213:0,(Plantae-Chlamydomonas_reinhardtii_106213:0,(((Bacteria-Ralstonia_eutropha_113867221:0.16090941,Bacteria-Burkholderia_xenovorans_91784220:0.15472874)99.0:0.12455071,Bacteria-Pseudomonas_aeruginosa_116051189:0.25788876)76.0:0.04717639,(((((Plantae-Oryza_sativa_115477475:0.1389218,Plantae-Arabidopsis_thaliana_22330801:0.2665433)58.0:0.023025915,Plantae-Ph…	TAIR	gene:3699331	3.98174e-18	22330801	NP_566156.2	yrdC family protein	1.29e-16
Plantae-Chlamydomonas_reinhardtii_106648	(Plantae-Chlamydomonas_reinhardtii_106648:0.23123363,(Plantae-Volvox_carteri_61999_jgi:0.24042426,(((((Cyanobacteria-Cyanothece_sp._CCY0110_126657910:0.09358961,Cyanobacteria-Crocosphaera_watsonii_WH_8501_67924151:0.102462135)100.0:0.1549277,Cyanobacteria-Synechocystis_sp._PCC_6803_16329580:0.3503116)92.0:0.054872382,Cyanobacteria-Gloeobacter_violaceus_PCC_7421_37519752:0.34491825)65.0:0.04843726…	TAIR	gene:1006228701	4.92729e-30	42572641	NP_974416.1	pseudouridine synthase family protein	1.22e-54
Plantae-Chlamydomonas_reinhardtii_106754	(Plantae-Chlamydomonas_reinhardtii_106754:0.0793775,(Plantae-Volvox_carteri_93375_jgi:0.06736412,((Plantae-Ostreococcus_tauri_18248:0.11005885,Plantae-Ostreococcus_lucimarinus_36251:0.090905055)100.0:0.17096712,(((Plantae-Arabidopsis_thaliana_30678943:0.10861228,Plantae-Physcomitrella_patens_136001:0.12880796)69.0:0.016607951,Plantae-Oryza_sativa_115457714:0.06013187)100.0:0.059041616,((Chromalve…	TAIR	gene:2197847	2.99768e-163	30678943	NP_171956.2	coenzyme F420 hydrogenase family / dehydrogenase, beta subunit family	3.31e-160
Plantae-Chlamydomonas_reinhardtii_106939	(Plantae-Chlamydomonas_reinhardtii_106939:0.3675699,(Plantae-Volvox_carteri_64019_jgi:0.11605999,((Plantae-Ostreococcus_lucimarinus_12682:0.085671864,Plantae-Ostreococcus_tauri_8545:0.08547639)100.0:0.22544272,((((Plantae-Physcomitrella_patens_31826:0.061407644,Plantae-Physcomitrella_patens_139968:0.07212375)100.0:0.0692096,Plantae-Physcomitrella_patens_170434:0.18876663)94.0:0.029302504,((Planta…	GR	Q10C46	7.51956e-36	18402856	NP_565734.1	integral membrane transporter family protein	1.13e-32
Plantae-Chlamydomonas_reinhardtii_107013	(Plantae-Chlamydomonas_reinhardtii_107013:0.088453844,(Plantae-Volvox_carteri_80447_jgi:0.10965996,((Plantae-Chlamydomonas_reinhardtii_146077:0.16399191,Plantae-Volvox_carteri_117916_jgi:0.23926325)100.0:0.53245276,((Plantae-Ostreococcus_lucimarinus_6079:0.21095425,Plantae-Ostreococcus_tauri_37428:0.08753874)100.0:0.32423067,((Plantae-Physcomitrella_patens_147720:0.18802436,(Plantae-Arabidopsis_t…	GR	Q654D3	2.21957e-46	18424393	NP_568928.1	CAAX amino terminal protease family protein	1.06e-43
Plantae-Chlamydomonas_reinhardtii_107111	(Plantae-Chlamydomonas_reinhardtii_107111:0.07301723,(Plantae-Volvox_carteri_66371_jgi:0.08970248,((Plantae-Volvox_carteri_89849_jgi:0.026851136,Plantae-Chlamydomonas_reinhardtii_118675:0.035669222)100.0:0.098011784,((((Plantae-Physcomitrella_patens_22024:0.14419,((Plantae-Arabidopsis_thaliana_30681308:0.100342736,Plantae-Oryza_sativa_115470955:0.11275048)100.0:0.076965615,(Plantae-Oryza_sativa_1…	GR	Q5VMB3	1.33117e-96	22330595	NP_177460.2	ATP binding / ATP-dependent peptidase/ nucleoside-triphosphatase/ nucleotide binding / serine-type endopeptidase	1.63e-92
Plantae-Chlamydomonas_reinhardtii_107169	(Plantae-Chlamydomonas_reinhardtii_107169:0.11330797,(Plantae-Volvox_carteri_103923_jgi:0.1278541,(((Plantae-Arabidopsis_thaliana_79328807:0.1606806,Plantae-Oryza_sativa_115436670:0.18541223)86.0:0.06911016,Plantae-Physcomitrella_patens_45868:0.2821153)79.0:0.08296841,(Plantae-Ostreococcus_lucimarinus_35719:0.38912207,(Plantae-Arabidopsis_thaliana_15221873:0.7203386,(((Plantae-Chlamydomonas_reinh…	GR	Q5VP08	8.58165e-65	18421099	NP_568492.1	unknown protein	2.79e-60
Plantae-Chlamydomonas_reinhardtii_107202	(Plantae-Chlamydomonas_reinhardtii_107202:0.05990122,(Plantae-Volvox_carteri_106738_jgi:0.09800181,(Cyanobacteria-Cyanothece_sp._CCY0110_126659821:0.32897928,(((((Bacteria-Geobacillus_kaustophilus_56421253:7.53874E-4,Bacteria-Geobacillus_thermodenitrificans_138896279:0.010545681)71.0:0.01055412,Bacteria-Bacillus_cereus_42783752:0.06571323)100.0:0.0847844,Bacteria-Oceanobacillus_iheyensis_23099607…	UNIPROT	P0A707	1.90938e-20	18417644	NP_567851.1	translation initiation factor 3 (IF-3) family protein	8.04e-17
Plantae-Chlamydomonas_reinhardtii_107359	(Plantae-Chlamydomonas_reinhardtii_107359:0.18901393,(Plantae-Volvox_carteri_77635_jgi:0.1105026,(Plantae-Cyanidioschyzon_merolae_CMR110C:0.3611428,(((Plantae-Volvox_carteri_120670_jgi:0.098771654,Plantae-Chlamydomonas_reinhardtii_188060:0.12437189)100.0:0.1904988,Chromalveolata-Karenia_brevis_Contig6321_4:0.46141502)34.0:0.03224471,(((Plantae-Ostreococcus_tauri_33080:0.15082373,Plantae-Ostreococ…	TAIR	gene:3353917	2.50692e-13	15227063	NP_178394.1	ATGSTF3 (GLUTATHIONE S-TRANSFERASE 16); glutathione transferase	1.49e-11
Plantae-Chlamydomonas_reinhardtii_107685	(Plantae-Chlamydomonas_reinhardtii_107685:0.020158792,(Plantae-Chlamydomonas_reinhardtii_132633:0.04000973,(((((Plantae-Arabidopsis_thaliana_18416821:0.086083025,Plantae-Arabidopsis_thaliana_15240475:0.12876172)96.0:0.059545454,(Plantae-Oryza_sativa_115475980:0.04385249,Plantae-Oryza_sativa_115478362:0.08398088)100.0:0.091937505)99.0:0.11148838,(Plantae-Physcomitrella_patens_110204:0.2637044,Plan…	TAIR	gene:2116276	7.24497e-38	18416821	NP_567757.1	AR192; adenyl-nucleotide exchange factor/ chaperone binding / protein binding / protein homodimerization	1.16e-35
Plantae-Chlamydomonas_reinhardtii_107899	(Plantae-Chlamydomonas_reinhardtii_107899:0,(Plantae-Chlamydomonas_reinhardtii_107899:0,(Plantae-Volvox_carteri_80530_jgi:0.05118187,(Plantae-Ostreococcus_lucimarinus_16384:0.17345627,(Chromalveolata-Isochrysis_galbana_Contig544_1:0.23683648,((Chromalveolata-Phaeodactylum_tricornutum_12807:0.053169146,Chromalveolata-Thalassiosira_pseudonana_262279:0.07306294)100.0:0.11917327,(((Plantae-Arabidopsi…	TAIR	gene:2074392	4.71739e-131	15231043	NP_190750.1	ATG4/CHLG/G4 (CHLOROPHYLL SYNTHASE); chlorophyll synthetase	3.32e-128
Plantae-Chlamydomonas_reinhardtii_108035	(Plantae-Chlamydomonas_reinhardtii_108035:0.022926651,(Plantae-Volvox_carteri_57504_jgi:0.013561642,(((Plantae-Arabidopsis_thaliana_30692846:0.15075757,Plantae-Oryza_sativa_115487808:0.10427434)99.0:0.072441764,Plantae-Ostreococcus_lucimarinus_4406:0.15937656)61.0:0.012412629,((((Plantae-Volvox_carteri_89849_jgi:0.03051244,Plantae-Chlamydomonas_reinhardtii_118675:0.03708085)100.0:0.08868507,(Plan…	GR	Q2QW43	4.48702e-118	15217492	NP_174599.1	sporulation protein-related	9.73e-116
Plantae-Chlamydomonas_reinhardtii_108283	(Plantae-Chlamydomonas_reinhardtii_108283:0.010145083,(Plantae-Chlamydomonas_reinhardtii_82986:0.0078734225,((Plantae-Volvox_carteri_83344_jgi:0,Plantae-Volvox_carteri_96577_jgi:0.17520408)89.0:0.025913665,((((((Cyanobacteria-Thermosynechococcus_elongatus_BP-1_22299047:0.18283735,Cyanobacteria-Synechococcus_elongatus_PCC_7942_81300236:0.18607016)32.0:0.006851572,((Cyanobacteria-Gloeobacter_violac…	TAIR	gene:3353690	1.1142e-36	15219826	NP_176880.1	ribulose bisphosphate carboxylase small chain 1A / RuBisCO small subunit 1A (RBCS-1A) (ATS1A)	7.91e-35
Plantae-Chlamydomonas_reinhardtii_108487	(Plantae-Chlamydomonas_reinhardtii_108487:0.11756575,(Plantae-Volvox_carteri_55777_jgi:0.115665,((Plantae-Ostreococcus_tauri_22236:0.088761725,Plantae-Ostreococcus_lucimarinus_13371:0.08782093)100.0:0.15841019,((Plantae-Arabidopsis_thaliana_18420047:0.16039549,Plantae-Physcomitrella_patens_156267:0.19469926)98.0:0.07345141,((Chromalveolata-Thalassiosira_pseudonana_42660:0.2469911,Chromalveolata-P…	TAIR	gene:2832895	2.0887e-92	18420047	NP_568381.1	hydrolase, alpha/beta fold family protein	1.14e-89
Plantae-Chlamydomonas_reinhardtii_108648	(Plantae-Chlamydomonas_reinhardtii_108648:0.25011343,((((Plantae-Arabidopsis_thaliana_42567280:0.13527189,Plantae-Oryza_sativa_115463873:0.18539669)100.0:0.061792213,Plantae-Physcomitrella_patens_226816:0.23601638)52.0:0.02609348,(Plantae-Ostreococcus_lucimarinus_33225:0.0822408,Plantae-Ostreococcus_tauri_1662:0.09595136)100.0:0.20409706)86.0:0.033881705,((Chromalveolata-Thalassiosira_pseudonana_…	NO_HIT	NO_HIT	NO_HIT	145350106	NP_194801.4	monooxygenase	4.59e-134
Plantae-Chlamydomonas_reinhardtii_108953	(Plantae-Chlamydomonas_reinhardtii_108953:0.031238524,(Plantae-Volvox_carteri_68651_jgi:0.04930034,(Chromalveolata-Phytophthora_sojae_141953:0.20196901,(Plantae-Ostreococcus_lucimarinus_6786:0.20623943,(((Excavate-Trypanosoma_cruzi_71413203:0.008733228,Excavate-Trypanosoma_cruzi_71407508:0.009285278)100.0:0.08914656,Excavate-Trypanosoma_brucei_71744684:0.084191255)100.0:0.12929936,(((Plantae-Chla…	MGI	MGI:109486	9.39303e-67	15229806	NP_187769.1	2-cys peroxiredoxin, chloroplast (BAS1)	7.83e-57
Plantae-Chlamydomonas_reinhardtii_109372	(Plantae-Chlamydomonas_reinhardtii_109372:0,(Plantae-Chlamydomonas_reinhardtii_109372:0,(Plantae-Volvox_carteri_103172_jgi:0.061036054,((Plantae-Ostreococcus_tauri_27007:0.12522478,Plantae-Ostreococcus_lucimarinus_2524:0.16118096)100.0:0.13242204,(((Plantae-Physcomitrella_patens_177976:0.044667453,(Plantae-Physcomitrella_patens_222462:0.0477753,Plantae-Physcomitrella_patens_202950:0.051315606)77.…	GR	Q7XE48	2.14522e-111	15232051	NP_186767.1	glycogen synthase, putative	6.35e-108
Plantae-Chlamydomonas_reinhardtii_111421	(Plantae-Chlamydomonas_reinhardtii_111421:0.0672948,(Plantae-Volvox_carteri_106243_jgi:0.09715463,(((Chromalveolata-Phaeodactylum_tricornutum_12031:0.2015967,Chromalveolata-Thalassiosira_pseudonana_37493:0.23776995)98.0:0.07164482,Chromalveolata-Phaeodactylum_tricornutum_44906:0.28547537)95.0:0.05777212,((((((Bacteria-Geobacillus_kaustophilus_56420271:0.020821193,Bacteria-Geobacillus_thermodenitr…	UNIPROT	P37051	1.69696e-54	18422794	NP_568682.1	formyltetrahydrofolate deformylase, putative	1.9e-41
Plantae-Chlamydomonas_reinhardtii_111453	(Plantae-Chlamydomonas_reinhardtii_111453:0.08512825,(Plantae-Volvox_carteri_70347_jgi:0.13051058,((Plantae-Ostreococcus_tauri_28599:0.03793538,Plantae-Ostreococcus_lucimarinus_46103:0.04105303)100.0:0.14566495,(((Plantae-Physcomitrella_patens_130801:0.05208239,Plantae-Physcomitrella_patens_179146:0.060395595)100.0:0.08818477,(Plantae-Arabidopsis_thaliana_22325483:0.09199512,Plantae-Oryza_sativa_…	TAIR	gene:504953876	2.48785e-204	22325483	NP_671778.1	threonyl-tRNA synthetase, putative / threonine--tRNA ligase, putative	0
Plantae-Chlamydomonas_reinhardtii_111461	(Plantae-Chlamydomonas_reinhardtii_111461:0.15314612,(Plantae-Volvox_carteri_106966_jgi:0.23423532,((Chromalveolata-Phaeodactylum_tricornutum_31748:0.21818796,Chromalveolata-Thalassiosira_pseudonana_17673:0.27370965)100.0:0.15970254,((Plantae-Ostreococcus_tauri_35463:0.21546124,Plantae-Ostreococcus_lucimarinus_26430:0.21198277)100.0:0.279062,((Plantae-Ostreococcus_tauri_35912:0.0544337,Plantae-Os…	GR	Q65XT7	2.54706e-45	22328234	NP_680560.1	unknown protein	1.61e-38
Plantae-Chlamydomonas_reinhardtii_111597	(Plantae-Chlamydomonas_reinhardtii_111597:0.0807924,((Plantae-Volvox_carteri_121192_jgi:0,2_Plantae-Volvox_carteri_121192_jgi[unknown taxonomy]:0.048903808)100.0:0.10324591,((Plantae-Ostreococcus_lucimarinus_29275:0.08268346,Plantae-Ostreococcus_tauri_8122:0.08929674)100.0:0.20817022,(((Chromalveolata-Thalassiosira_pseudonana_268988:0.04308142,Chromalveolata-Thalassiosira_pseudonana_35005:0.06200…	TAIR	gene:2149357	1.12692e-97	22327046	NP_568461.2	CRY3 (CRYPTOCHROME 3); DNA binding / DNA photolyase/ FMN binding	1.06e-93
Plantae-Chlamydomonas_reinhardtii_111779	(Plantae-Chlamydomonas_reinhardtii_111779:0.0075861746,(Plantae-Volvox_carteri_118411_jgi:0.0089431275,(((Plantae-Ostreococcus_lucimarinus_41246:0.0030047256,Plantae-Ostreococcus_tauri_15856:0.013524576)100.0:0.2385141,((Plantae-Physcomitrella_patens_48802:0.0048910636,Plantae-Physcomitrella_patens_149221:0.028445357)100.0:0.08645926,(Plantae-Arabidopsis_thaliana_18397948:0.012625519,Plantae-Arab…	TAIR	gene:2079655	2.44751e-15	15234345	NP_194528.1	YGGT family protein	1.41e-13
Plantae-Chlamydomonas_reinhardtii_111975	(Plantae-Chlamydomonas_reinhardtii_111975:0.096561074,(Plantae-Volvox_carteri_105565_jgi:0.12956311,((Cyanobacteria-Trichodesmium_erythraeum_IMS101_113475867:0.5015215,(((Cyanobacteria-Nostoc_punctiforme_PCC_73102_23128981:0.15260074,4_Cyanobacteria-Nostoc_punctiforme_PCC_73102_23128981[unknown taxonomy]:0.1030194)46.0:0.025984036,3_Cyanobacteria-Nostoc_punctiforme_PCC_73102_23128981[unknown taxo…	GR	Q84M69	4.99418e-36	18411222	NP_567150.1	transducin family protein / WD-40 repeat family protein	2.03e-32
Plantae-Chlamydomonas_reinhardtii_112723	(Plantae-Chlamydomonas_reinhardtii_112723:0.111425795,(Plantae-Volvox_carteri_86383_jgi:0.14724919,(((Plantae-Ostreococcus_lucimarinus_30493:0.06842763,Plantae-Ostreococcus_tauri_16293:0.090637065)100.0:0.34902367,(Chromalveolata-Thalassiosira_pseudonana_260833:0.23523916,Chromalveolata-Phaeodactylum_tricornutum_41351:0.2669399)100.0:0.16659813)59.0:0.025841309,((((((((((((Cyanobacteria-Anabaena_…	UNIPROT	P0A9W3	3.02386e-76	15238261	NP_201289.1	ATGCN5 (Arabidopsis thaliana general control non-repressible 5)	1.42e-51
Plantae-Chlamydomonas_reinhardtii_112896	(Plantae-Chlamydomonas_reinhardtii_112896:0.49049854,(((((((Plantae-Arabidopsis_thaliana_15223331:0.14515536,Plantae-Oryza_sativa_115471703:0.18655686)55.0:0.012787486,Plantae-Oryza_sativa_115466210:0.18763873)91.0:0.030844023,(Plantae-Physcomitrella_patens_120571:0.049779855,Plantae-Physcomitrella_patens_70198:0.06800318)100.0:0.13766328)100.0:0.08225985,((Plantae-Volvox_carteri_72820_jgi:0.0366…	TAIR	gene:2037949	2.67716e-55	15223331	NP_174566.1	starch synthase, putative	5.84e-67
Plantae-Chlamydomonas_reinhardtii_113139	(Plantae-Chlamydomonas_reinhardtii_113139:0.12133505,(Plantae-Volvox_carteri_68910_jgi:0.15170547,((Plantae-Ostreococcus_tauri_24566:0.11369404,Plantae-Ostreococcus_lucimarinus_5500:0.09167591)100.0:0.21508352,((((((((Plantae-Arabidopsis_thaliana_42570473:0.15740629,Plantae-Arabidopsis_thaliana_15234816:0.20259646)100.0:0.10049878,Plantae-Oryza_sativa_115451653:0.26951405)31.0:0.00704603,(Plantae…	TAIR	gene:504952430	4.3543e-69	42570473	NP_850600.2	ARR1 (ARABIDOPSIS RESPONSE REGULATOR 1); transcription factor/ two-component response regulator	6.4e-71
Plantae-Chlamydomonas_reinhardtii_113560	(Plantae-Chlamydomonas_reinhardtii_113560:0.14674415,(Plantae-Volvox_carteri_87282_jgi:0.18573608,((((((((((Cyanobacteria-Nodularia_spumigena_CCY9414_119510320:0.13611901,(Cyanobacteria-Anabaena_variabilis_ATCC_29413_75907526:0.047394723,Cyanobacteria-Nostoc_sp._PCC_7120_17231846:0.059798975)100.0:0.07383882)76.0:0.017833997,Cyanobacteria-Trichodesmium_erythraeum_IMS101_113477251:0.16913344)98.0:…	GR	Q947Y2	1.57375e-54	15230543	NP_190074.1	ACD1 (ACCELERATED CELL DEATH 1, PHEOPHORBIDE A OXYGENASE)	3.27e-52
Plantae-Chlamydomonas_reinhardtii_113656	(Plantae-Chlamydomonas_reinhardtii_113656:0.05305749,(Plantae-Volvox_carteri_80345_jgi:0.06277432,((Plantae-Physcomitrella_patens_136811:0.3104104,(Plantae-Chlamydomonas_reinhardtii_123582:0.17969093,Plantae-Volvox_carteri_104374_jgi:0.19525863)100.0:0.12319485)90.0:0.06545146,((((((((((Cyanobacteria-Prochlorococcus_marinus_str._MIT_9313_33863226:0.0102501,Cyanobacteria-Prochlorococcus_marinus_st…	GR	Q01H88	5.74153e-102	15236439	NP_193157.1	PDS3 (PHYTOENE DESATURASE)	2.15e-23
Plantae-Chlamydomonas_reinhardtii_113685	(Plantae-Chlamydomonas_reinhardtii_113685:0.122492,(Plantae-Volvox_carteri_104180_jgi:0.044562083,((Plantae-Ostreococcus_lucimarinus_39458:0.03050929,Plantae-Ostreococcus_tauri_648:0.032618463)100.0:0.26675802,((Plantae-Physcomitrella_patens_130647:0.092768565,(Plantae-Arabidopsis_thaliana_30698079:0.06970576,Plantae-Oryza_sativa_115446865:0.08117427)87.0:0.020462275)100.0:0.13513374,(((((((((Cya…	GR	Q69S79	7.12117e-168	22328063	NP_201299.2	ATATH13 (ABC2 homolog 13)	1.89e-162
Plantae-Chlamydomonas_reinhardtii_113703	(Plantae-Chlamydomonas_reinhardtii_113703:0.12681039,(Plantae-Volvox_carteri_44638_jgi:0.22183238,(((Plantae-Oryza_sativa_115473895:0.13381633,Plantae-Arabidopsis_thaliana_42567960:0.15908769)99.0:0.06254733,Plantae-Physcomitrella_patens_189873:0.2285125)100.0:0.14186926,((Cyanobacteria-Nodularia_spumigena_CCY9414_119513568:0.15786397,Cyanobacteria-Nostoc_punctiforme_PCC_73102_23128537:0.19452372…	TAIR	gene:2180800	6.77422e-37	42567960	NP_197451.2	tryptophan/tyrosine permease family protein	1.99e-33
Plantae-Chlamydomonas_reinhardtii_113785	(Plantae-Chlamydomonas_reinhardtii_113785:0.25005057,(Plantae-Volvox_carteri_59111_jgi:0.24135697,((((((Cyanobacteria-Lyngbya_sp._PCC_8106_119493467:0.20415947,((Cyanobacteria-Nostoc_sp._PCC_7120_17228427:0.02699007,Cyanobacteria-Anabaena_variabilis_ATCC_29413_75906734:0.035415497)100.0:0.067212254,(Cyanobacteria-Nostoc_punctiforme_PCC_73102_53688689:0.086499855,Cyanobacteria-Nodularia_spumigena_…	NO_HIT	NO_HIT	NO_HIT	NO_HIT	NO_HIT	NO_HIT	NO_HIT
Plantae-Chlamydomonas_reinhardtii_113797	(Plantae-Chlamydomonas_reinhardtii_113797:0.043029044,(Plantae-Volvox_carteri_58732_jgi:0.052716013,(((Plantae-Arabidopsis_thaliana_15221083:0.11267567,Plantae-Oryza_sativa_115460666:0.12808949)100.0:0.1036315,((Plantae-Ostreococcus_lucimarinus_41853:0.049044,Plantae-Ostreococcus_tauri_29372:0.063942865)100.0:0.12534764,(Plantae-Chlamydomonas_reinhardtii_191662:0.06854004,Plantae-Volvox_carteri_9…	GR	Q8W1P1	1.85667e-89	15221083	NP_172637.1	ATSS3 (STARCH SYNTHASE 3); starch synthase/ transferase, transferring glycosyl groups	3.52e-85
Plantae-Chlamydomonas_reinhardtii_113847	(Plantae-Chlamydomonas_reinhardtii_113847:0.03362261,(Plantae-Volvox_carteri_89206_jgi:0.02841278,(((Plantae-Physcomitrella_patens_141723:0.06525356,(Plantae-Arabidopsis_thaliana_79325958:0.02700776,Plantae-Oryza_sativa_115484731:0.04647161)95.0:0.03066662)100.0:0.06144591,(Plantae-Ostreococcus_tauri_9622:0.032915547,Plantae-Ostreococcus_lucimarinus_86278:0.05068402)100.0:0.08616871)92.0:0.022254…	GR	Q2R8U3	3.95806e-199	22329052	NP_194867.2	ABC1 family protein	0
Plantae-Chlamydomonas_reinhardtii_113913	(Plantae-Chlamydomonas_reinhardtii_113913:0.096932426,(Plantae-Volvox_carteri_58555_jgi:0.09321186,((((Plantae-Physcomitrella_patens_151003:0.03649561,Plantae-Physcomitrella_patens_187481:0.059858955)100.0:0.16077954,((Plantae-Oryza_sativa_115469824:0.058725946,Plantae-Oryza_sativa_115444105:0.07450347)100.0:0.062283885,Plantae-Arabidopsis_thaliana_15219328:0.11549727)100.0:0.12351413)100.0:0.130…	TAIR	gene:2124106	1.12383e-21	15219328	NP_173116.1	oxidoreductase/ transcriptional repressor	6.75e-102
Plantae-Chlamydomonas_reinhardtii_113992	(Plantae-Chlamydomonas_reinhardtii_113992:0.14426416,(Plantae-Volvox_carteri_89016_jgi:0.13411552,((Plantae-Chlamydomonas_reinhardtii_150538:0.10204992,Plantae-Volvox_carteri_103059_jgi:0.10767061)100.0:0.15307643,((((Cyanobacteria-Cyanothece_sp._CCY0110_126659883:0.1734738,(Cyanobacteria-Nostoc_punctiforme_PCC_73102_23127645:0.10473058,Cyanobacteria-Nostoc_sp._PCC_7120_62946445:0.10219014)97.0:0…	GR	Q947Y2	1.1668e-20	15230543	NP_190074.1	ACD1 (ACCELERATED CELL DEATH 1, PHEOPHORBIDE A OXYGENASE)	2.15e-17
Plantae-Chlamydomonas_reinhardtii_114154	(Plantae-Chlamydomonas_reinhardtii_114154:0.16660367,(Plantae-Volvox_carteri_56252_jgi:0.22761272,((Plantae-Physcomitrella_patens_199389:0.27388164,(Plantae-Arabidopsis_thaliana_30693524:0.17351726,Plantae-Oryza_sativa_115435400:0.1789981)100.0:0.15143874)100.0:0.10910806,(Plantae-Cyanidioschyzon_merolae_CMB003C:0.58228225,((Chromalveolata-Phytophthora_sojae_108156:0.37440512,(Chromalveolata-Phae…	TAIR	gene:2178016	9.04846e-80	30682040	NP_187815.2	EMB2738 (EMBRYO DEFECTIVE 2738); GTP binding	1.21e-46
Plantae-Chlamydomonas_reinhardtii_114155	(Plantae-Chlamydomonas_reinhardtii_114155:0.07799686,(Plantae-Volvox_carteri_72951_jgi:0.07756725,(((Plantae-Arabidopsis_thaliana_79527295:0.0946101,Plantae-Oryza_sativa_115466368:0.11018431)92.0:0.024112212,Plantae-Physcomitrella_patens_180825:0.13524099)100.0:0.10070549,((Plantae-Ostreococcus_lucimarinus_88434:0.08360627,Plantae-Ostreococcus_tauri_19635:0.086355016)100.0:0.24381632,((Chromalveo…	GR	Q5VQ69	5.10942e-186	79527295	NP_198806.2	GTP binding / translation elongation factor	1.47e-178
Plantae-Chlamydomonas_reinhardtii_114273	(Plantae-Chlamydomonas_reinhardtii_114273:0.19390507,(Plantae-Volvox_carteri_105177_jgi:0.016989855,((Plantae-Ostreococcus_lucimarinus_15891:0.030214578,Plantae-Ostreococcus_tauri_1415:0.09675688)100.0:0.14611214,((Plantae-Physcomitrella_patens_158777:0.1060344,(Plantae-Arabidopsis_thaliana_22326669:0.07720357,Plantae-Oryza_sativa_115444345:0.09085554)91.0:0.015002508)100.0:0.049615458,((((Cyanob…	TAIR	gene:3443142	1.78572e-151	22326669	NP_196482.2	GTP-binding protein LepA, putative	1.99e-169
Plantae-Chlamydomonas_reinhardtii_114278	(Plantae-Chlamydomonas_reinhardtii_114278:0,(Plantae-Chlamydomonas_reinhardtii_114278:0,((((((Opisthokonta-Mus_musculus_19527190:0.14744121,Opisthokonta-Danio_rerio_117606212:0.1475669)73.0:0.028879087,Opisthokonta-Drosophila_melanogaster_17864130:0.30976853)88.0:0.09559218,Opisthokonta-Drosophila_melanogaster_24656064:0.40467426)23.0:0.005680558,(((((Opisthokonta-Mus_musculus_82992694:0.04168955…	TAIR	gene:2087599	1.83203e-21	30685634	NP_188647.2	CYP705A21 (cytochrome P450, family 705, subfamily A, polypeptide 21); oxygen binding	9.89e-19
Plantae-Chlamydomonas_reinhardtii_114289	(Plantae-Chlamydomonas_reinhardtii_114289:0.0573689,(Plantae-Volvox_carteri_61738_jgi:0.059723765,((Plantae-Physcomitrella_patens_17451:0.15173781,(Plantae-Arabidopsis_thaliana_22329121:0.16278812,Plantae-Oryza_sativa_115440197:0.14535978)62.0:0.014053576)100.0:0.10263207,((Plantae-Ostreococcus_tauri_5748:0.09983256,Plantae-Ostreococcus_lucimarinus_6635:0.13009068)100.0:0.13323607,((((((((Cyanoba…	TAIR	gene:504952557	6.23601e-52	22329121	NP_195072.2	ATNAP13 (EMBRYO DEFECTIVE 2751)	3.97e-49
Plantae-Chlamydomonas_reinhardtii_114479	(Plantae-Chlamydomonas_reinhardtii_114479:0.6205001,(((Bacteria-Burkholderia_xenovorans_91782291:0.55019575,(Bacteria-Pseudomonas_aeruginosa_116053053:0.5848915,Bacteria-Pseudomonas_aeruginosa_116052131:0.6103476)43.0:0.029422702)37.0:0.047102503,Bacteria-Burkholderia_xenovorans_91781025:0.6533687)22.0:0.026313197,(((((Cyanobacteria-Synechocystis_sp._PCC_6803_16330819:0.3013527,(((((Cyanobacteria…	TAIR	gene:1944824	1.289e-29	15219408	NP_175088.1	CH1 (CHLORINA 1); chlorophyll a oxygenase	4.35e-30
Plantae-Chlamydomonas_reinhardtii_114600	(Plantae-Chlamydomonas_reinhardtii_114600:0.11501703,(Plantae-Volvox_carteri_79115_jgi:0.13360561,((Plantae-Ostreococcus_lucimarinus_30508:0.062687226,Plantae-Ostreococcus_tauri_8258:0.060124483)100.0:0.20137668,(((Plantae-Physcomitrella_patens_224019:0.034137294,Plantae-Physcomitrella_patens_156248:0.041184712)100.0:0.13237213,((Plantae-Arabidopsis_thaliana_30680397:0.07242797,Plantae-Arabidopsi…	TAIR	gene:2146697	8.43383e-188	30680397	NP_850762.1	DNA topoisomerase, ATP-hydrolyzing, putative / DNA topoisomerase II, putative / DNA gyrase, putative	2.64e-117
Plantae-Chlamydomonas_reinhardtii_114761	(Plantae-Chlamydomonas_reinhardtii_114761:0.056322042,(Plantae-Volvox_carteri_58186_jgi:0.067077555,(Plantae-Cyanidioschyzon_merolae_CME015C:0.30471808,((Plantae-Physcomitrella_patens_183518:0.18403347,(Plantae-Arabidopsis_thaliana_15233258:0.11376542,Plantae-Oryza_sativa_115451471:0.12867787)100.0:0.0681205)100.0:0.08363454,(((((((((Cyanobacteria-Nostoc_punctiforme_PCC_73102_23130182:0.0658713,C…	TAIR	gene:2099965	7.50175e-151	15233258	NP_191100.1	OVA1 (OVULE ABORTION 1); ATP binding / aminoacyl-tRNA ligase	2.77e-146
Plantae-Chlamydomonas_reinhardtii_114780	(Plantae-Chlamydomonas_reinhardtii_114780:0.1421385,(Plantae-Volvox_carteri_57976_jgi:0.16588326,(((Plantae-Physcomitrella_patens_149737:0.16794322,Plantae-Physcomitrella_patens_132516:0.3287479)56.0:0.041285053,((Plantae-Ostreococcus_tauri_4770:0.081664465,Plantae-Ostreococcus_lucimarinus_5328:0.097976126)100.0:0.1062682,Plantae-Arabidopsis_thaliana_18396278:0.18502758)43.0:0.023401873)96.0:0.08…	GR	Q8LNT1	1.24129e-34	18396278	NP_566180.1	integral membrane family protein	5.04e-61
Plantae-Chlamydomonas_reinhardtii_114898	(Plantae-Chlamydomonas_reinhardtii_114898:0.40749413,((((2_Cyanobacteria-Anabaena_variabilis_ATCC_29413_75908402[unknown taxonomy]:0.0901057,Cyanobacteria-Anabaena_variabilis_ATCC_29413_75908402:0.109760165)98.0:0.046654828,Cyanobacteria-Anabaena_variabilis_ATCC_29413_75908403:0.12955381)99.0:0.042785395,2_Cyanobacteria-Nostoc_punctiforme_PCC_73102_23129032[unknown taxonomy]:0.2236915)100.0:0.176…	UNIPROT	P61964	3.28725e-43	15229187	NP_190535.1	transducin family protein / WD-40 repeat family protein	3.6e-40
Plantae-Chlamydomonas_reinhardtii_115017	(Plantae-Chlamydomonas_reinhardtii_115017:0.28097105,(Plantae-Volvox_carteri_40665_jgi:0.22985457,(((Cyanobacteria-Synechococcus_sp._JA-3-3Ab_86604864:0.03961221,Cyanobacteria-Synechococcus_sp._JA-2-3Ba2-13_86609627:0.032550234)100.0:0.31865856,((((((Cyanobacteria-Synechococcus_sp._CC9605_78213528:0.07611639,(Cyanobacteria-Synechococcus_sp._CC9902_78184237:0.015941853,Cyanobacteria-Synechococcus_…	GR	Q0JKR1	6.44808e-28	15236634	NP_194116.1	long-chain-fatty-acid--CoA ligase / long-chain acyl-CoA synthetase	1.39e-25
Plantae-Chlamydomonas_reinhardtii_115035	(Plantae-Chlamydomonas_reinhardtii_115035:0.06360437,(Plantae-Volvox_carteri_35798_jgi:0.042879112,(Cyanobacteria-Synechococcus_elongatus_PCC_6301_56751906:0.29621977,(((Cyanobacteria-Anabaena_variabilis_ATCC_29413_75907801:0.05308635,(Cyanobacteria-Nostoc_punctiforme_PCC_73102_23128886:0.045029,Cyanobacteria-Nodularia_spumigena_CCY9414_119510534:0.05644046)82.0:0.022331035)93.0:0.08717699,(Cyano…	GR	Q652Q1	1.1786e-06	NO_HIT	NO_HIT	NO_HIT	NO_HIT
Plantae-Chlamydomonas_reinhardtii_115040	(Plantae-Chlamydomonas_reinhardtii_115040:0,(Plantae-Volvox_carteri_117389_jgi:0.03978825,((Plantae-Physcomitrella_patens_224516:0.15570536,Plantae-Oryza_sativa_115460832:0.22614989)100.0:0.04975402,(Plantae-Cyanidioschyzon_merolae_CMB059C:0.29392153,((((Bacteria-Bacillus_cereus_42782783:0.13159113,(Bacteria-Geobacillus_kaustophilus_56419860:0.033827826,Bacteria-Geobacillus_thermodenitrificans_13…	GR	Q7XND6	3.85942e-74	NO_HIT	NO_HIT	NO_HIT	NO_HIT
Plantae-Chlamydomonas_reinhardtii_115042	(Plantae-Chlamydomonas_reinhardtii_115042:0.07815037,(Plantae-Volvox_carteri_80525_jgi:0.056099154,((Plantae-Ostreococcus_lucimarinus_12408:0.043728925,Plantae-Ostreococcus_tauri_10523:0.05000355)100.0:0.28136575,((((Cyanobacteria-Nostoc_sp._PCC_7120_17232366:0.03385179,Cyanobacteria-Anabaena_variabilis_ATCC_29413_75908363:0.034776714)100.0:0.14048769,Cyanobacteria-Nodularia_spumigena_CCY9414_119…	TAIR	gene:3694077	6.96993e-16	30686068	NP_565789.2	flavin reductase-related	1.83e-13
Plantae-Chlamydomonas_reinhardtii_115047	(Plantae-Chlamydomonas_reinhardtii_115047:0.20897381,(Plantae-Volvox_carteri_103239_jgi:0.08028929,(((((Plantae-Physcomitrella_patens_139162:0.014637017,Plantae-Physcomitrella_patens_190951:0.025772521)100.0:0.023274062,Plantae-Physcomitrella_patens_129600:0.062984824)100.0:0.13487208,(((Plantae-Arabidopsis_thaliana_15239225:0.13179891,Plantae-Arabidopsis_thaliana_18410376:0.15376227)61.0:0.01891…	GR	Q84QB7	2.95682e-139	15239225	NP_196192.1	ASA1 (ANTHRANILATE SYNTHASE ALPHA SUBUNIT 1); anthranilate synthase	1.17e-126
Plantae-Chlamydomonas_reinhardtii_115081	(Plantae-Chlamydomonas_reinhardtii_115081:0.11514189,(Plantae-Volvox_carteri_79395_jgi:0.023008445,((Plantae-Ostreococcus_lucimarinus_25997:0.03886613,Plantae-Ostreococcus_tauri_28971:0.038784806)100.0:0.11130017,((((((Plantae-Physcomitrella_patens_233067:0.037298422,Plantae-Physcomitrella_patens_163173:0.051254977)52.0:0.00409874,Plantae-Physcomitrella_patens_226792:0.04315117)98.0:0.030728709,P…	TAIR	gene:3715318	8.17328e-196	79330970	NP_001032083.1	ATP binding / protein binding / unfolded protein binding	2.26e-127
Plantae-Chlamydomonas_reinhardtii_115086	(Plantae-Chlamydomonas_reinhardtii_115086:0.12133463,(Plantae-Volvox_carteri_100270_jgi:0.12228745,(Plantae-Chlamydomonas_reinhardtii_195950:0.12881222,(((Cyanobacteria-Nostoc_sp._PCC_7120_17229589:0.005423519,Cyanobacteria-Anabaena_variabilis_ATCC_29413_75907279:0.008182134)100.0:0.18952993,(Plantae-Ostreococcus_lucimarinus_26228:0.026660526,Plantae-Ostreococcus_tauri_35257:0.10117284)100.0:0.17…	GR	Q947Y2	8.1309e-25	15230543	NP_190074.1	ACD1 (ACCELERATED CELL DEATH 1, PHEOPHORBIDE A OXYGENASE)	1.84e-21
Plantae-Chlamydomonas_reinhardtii_115088	(Plantae-Chlamydomonas_reinhardtii_115088:0.35235628,(Plantae-Chlamydomonas_reinhardtii_177646:0.26432052,((((((Chromalveolata-Paramecium_tetraurelia_124426636:0.3622207,((((Chromalveolata-Paramecium_tetraurelia_124411611:0.0018412308,Chromalveolata-Paramecium_tetraurelia_117338809:0.009178164)100.0:0.042361263,Chromalveolata-Paramecium_tetraurelia_124408974:0.06974205)100.0:0.08988928,Chromalveo…	GR	Q0DMT0	5.80132e-58	18402856	NP_565734.1	integral membrane transporter family protein	1.06e-62
Plantae-Chlamydomonas_reinhardtii_115135	(Plantae-Chlamydomonas_reinhardtii_115135:0.21176404,(Plantae-Volvox_carteri_62618_jgi:0.100472055,((Plantae-Ostreococcus_lucimarinus_50879:0.04288554,Plantae-Ostreococcus_tauri_1738:0.07212971)100.0:0.19888133,((Plantae-Physcomitrella_patens_224886:0.15964217,(Plantae-Arabidopsis_thaliana_15231261:0.13645588,Plantae-Oryza_sativa_115447385:0.13735084)100.0:0.07155768)100.0:0.0653117,(((((((((((((…	TAIR	gene:2092849	2.03416e-127	15231261	NP_187958.1	OVA5 (OVULE ABORTION 5); ATP binding / aminoacyl-tRNA ligase	5.95e-123
Plantae-Chlamydomonas_reinhardtii_115335	(Plantae-Chlamydomonas_reinhardtii_115335:0,(Plantae-Chlamydomonas_reinhardtii_170453:0,(Plantae-Volvox_carteri_80761_jgi:0.08745166,(((((((Plantae-Oryza_sativa_115455793:0.037757874,Plantae-Oryza_sativa_115454357:0.06456774)96.0:0.021803755,((Plantae-Arabidopsis_thaliana_15229874:0.013035016,Plantae-Arabidopsis_thaliana_30691988:0.021944704)93.0:0.024538463,Plantae-Arabidopsis_thaliana_18420428:…	GR	Q53KN6	9.89067e-91	18420428	NP_568412.1	ATJ2 (Arabidopsis thaliana DnaJ homologue 2)	2.33e-84
Plantae-Chlamydomonas_reinhardtii_115511	(Plantae-Chlamydomonas_reinhardtii_115511:0.077107996,(Plantae-Volvox_carteri_82085_jgi:0.104507096,(Plantae-Chlamydomonas_reinhardtii_128576:0.1228429,(Plantae-Volvox_carteri_93824_jgi:0.14002553,((((Cyanobacteria-Lyngbya_sp._PCC_8106_119492309:0.2396403,(((Cyanobacteria-Nostoc_sp._PCC_7120_17230850:0,Cyanobacteria-Anabaena_variabilis_ATCC_29413_75909413:0.011049836)100.0:0.099452,Cyanobacteria-…	TAIR	gene:3688404	1.52915e-26	79346256	NP_564030.2	phosphogluconate dehydrogenase (decarboxylating)	9.53e-23
Plantae-Chlamydomonas_reinhardtii_115597	(Plantae-Chlamydomonas_reinhardtii_115597:0.06313398,(Plantae-Volvox_carteri_93820_jgi:0.030684778,(((Plantae-Ostreococcus_lucimarinus_41246:0.00270591,Plantae-Ostreococcus_tauri_15856:0.012109175)100.0:0.2628969,(Plantae-Volvox_carteri_118411_jgi:0.042423435,Plantae-Chlamydomonas_reinhardtii_111779:0)100.0:0.36852583)46.0:0.038965233,(Chromalveolata-Guillardia_theta_11467623:0.2976775,((Plantae-…	TAIR	gene:2079655	7.87338e-14	18397948	NP_566307.1	EMB1990 (EMBRYO DEFECTIVE 1990)	4.65e-12
Plantae-Chlamydomonas_reinhardtii_115623	(Plantae-Chlamydomonas_reinhardtii_115623:0.16616951,(Plantae-Volvox_carteri_103178_jgi:0.13732317,((((Plantae-Physcomitrella_patens_211239:0.040331777,Plantae-Physcomitrella_patens_128290:0.03565413)100.0:0.04971489,Plantae-Physcomitrella_patens_145284:0.104736246)100.0:0.1079617,(Plantae-Oryza_sativa_115483596:0.14205264,Plantae-Arabidopsis_thaliana_18417026:0.12950006)100.0:0.10332788)100.0:0.…	GR	Q9AYL9	3.46163e-42	18417026	NP_567780.1	pfkB-type carbohydrate kinase family protein	1.57e-48
Plantae-Chlamydomonas_reinhardtii_115715	(Plantae-Chlamydomonas_reinhardtii_115715:0.08406332,(Plantae-Volvox_carteri_120854_jgi:0.06733633,((Plantae-Ostreococcus_tauri_22391:0.10614331,Plantae-Ostreococcus_lucimarinus_10537:0.20101087)100.0:0.2345377,(((((((Cyanobacteria-Synechococcus_sp._WH_8102_33865584:0.024168607,Cyanobacteria-Synechococcus_sp._CC9605_78212716:0.04423412)57.0:0.0062510073,Cyanobacteria-Synechococcus_sp._BL107_11607…	TAIR	gene:1005027829	2.14097e-22	18406661	NP_566030.1	thylakoid lumenal 15 kDa protein, chloroplast	1.41e-20
Plantae-Chlamydomonas_reinhardtii_115751	(Plantae-Chlamydomonas_reinhardtii_115751:0.16938645,(Plantae-Volvox_carteri_89889_jgi:0.14906728,(Plantae-Volvox_carteri_30971_jgi:0.5264281,(((Chlamydia-Candidatus_Protochlamydia_46445743:0.32248038,((Chlamydia-Chlamydia_muridarum_15835390:0.03654142,Chlamydia-Chlamydia_trachomatis_15605217:0.0331385)100.0:0.10644274,(((Chlamydia-Chlamydophila_felis_89898680:0.03670134,Chlamydia-Chlamydophila_c…	GR	Q0D7I3	2.77827e-91	15239684	NP_197423.1	ADG2 (ADPG PYROPHOSPHORYLASE 2); glucose-1-phosphate adenylyltransferase	7.61e-86
Plantae-Chlamydomonas_reinhardtii_115779	(Plantae-Chlamydomonas_reinhardtii_115779:0.15738244,(Plantae-Volvox_carteri_105794_jgi:0.13029963,((Plantae-Ostreococcus_tauri_17549:0.17829521,Plantae-Ostreococcus_lucimarinus_31589:0.19556455)100.0:0.19487454,(((((((Cyanobacteria-Anabaena_variabilis_ATCC_29413_75907750:0.10039006,Cyanobacteria-Nostoc_punctiforme_PCC_73102_23123814:0.0995352)100.0:0.07703902,Cyanobacteria-Lyngbya_sp._PCC_8106_1…	GR	Q652L5	3.35314e-60	18401495	NP_565656.1	aldo/keto reductase family protein	5.77e-56
Plantae-Chlamydomonas_reinhardtii_115782	(Plantae-Chlamydomonas_reinhardtii_115782:0.08465373,(Plantae-Volvox_carteri_77566_jgi:0.10909653,(((Plantae-Arabidopsis_thaliana_15241308:0.17566295,Plantae-Oryza_sativa_115485567:0.19387014)96.0:0.05451764,Plantae-Physcomitrella_patens_149024:0.20906761)100.0:0.11777166,(Plantae-Ostreococcus_lucimarinus_6452:0.31382743,(((((((((((((Cyanobacteria-Synechococcus_sp._JA-2-3Ba2-13_86609021:0.0167390…	TAIR	gene:504952558	3.47596e-23	15241308	NP_196914.1	ATNAP14 (Non-intrinsic ABC protein 14)	1.47e-35
Plantae-Chlamydomonas_reinhardtii_115931	(Plantae-Chlamydomonas_reinhardtii_115931:0,(Plantae-Chlamydomonas_reinhardtii_101198:0.0797765,(Plantae-Volvox_carteri_64669_jgi:0.049134787,(((Plantae-Volvox_carteri_84075_jgi:0.042425547,Plantae-Chlamydomonas_reinhardtii_161422:0.04486732)100.0:0.14897417,(Plantae-Volvox_carteri_81494_jgi:0.037964582,Plantae-Chlamydomonas_reinhardtii_135713:0.052712385)100.0:0.16005526)73.0:0.057307642,((Plant…	NO_HIT	NO_HIT	NO_HIT	NO_HIT	NO_HIT	NO_HIT	NO_HIT
Plantae-Chlamydomonas_reinhardtii_115988	(Plantae-Chlamydomonas_reinhardtii_115988:0.083291315,(Plantae-Volvox_carteri_60309_jgi:0.12434805,((((Cyanobacteria-Thermosynechococcus_elongatus_BP-1_22297704:0.13404581,((Cyanobacteria-Cyanothece_sp._CCY0110_126661123:0.065528035,Cyanobacteria-Crocosphaera_watsonii_WH_8501_67923531:0.07373403)81.0:0.02466644,Cyanobacteria-Lyngbya_sp._PCC_8106_119493451:0.14142486)100.0:0.11731064)50.0:0.041720…	NO_HIT	NO_HIT	NO_HIT	NO_HIT	NO_HIT	NO_HIT	NO_HIT
Plantae-Chlamydomonas_reinhardtii_116066	(Plantae-Chlamydomonas_reinhardtii_116066:0.11852447,(Plantae-Volvox_carteri_107678_jgi:0.19120574,((((((Plantae-Arabidopsis_thaliana_30686068:0.14651357,Plantae-Oryza_sativa_115468008:0.19943741)92.0:0.06792711,Plantae-Physcomitrella_patens_209343:0.27002558)95.0:0.097922005,(Plantae-Chlamydomonas_reinhardtii_193756:0.36199564,(((Chromalveolata-Thalassiosira_pseudonana_38608:0.11559488,Chromalve…	TAIR	gene:3694077	3.21521e-37	30686068	NP_565789.2	flavin reductase-related	9.24e-35
Plantae-Chlamydomonas_reinhardtii_116089	(Plantae-Chlamydomonas_reinhardtii_116089:0.35492343,((Plantae-Ostreococcus_lucimarinus_30538:0.18319985,Plantae-Ostreococcus_tauri_22762:0.3934135)100.0:0.19523284,(((Plantae-Arabidopsis_thaliana_15220055:0.14974478,Plantae-Oryza_sativa_115465593:0.15773992)100.0:0.08697878,Plantae-Physcomitrella_patens_182684:0.2250088)100.0:0.07904877,((((Bacteria-Thermoanaerobacter_tengcongensis_20807840:0.21…	TAIR	gene:2020426	9.24515e-88	15220055	NP_173165.1	translation initiation factor IF-2, chloroplast, putative	1.96e-84
Plantae-Chlamydomonas_reinhardtii_116423	(Plantae-Chlamydomonas_reinhardtii_116423:0,(Plantae-Chlamydomonas_reinhardtii_116423:0,(Plantae-Volvox_carteri_65732_jgi:0.13370977,((((Plantae-Oryza_sativa_115452725:0.09966135,Plantae-Arabidopsis_thaliana_79316647:0.17227237)96.0:0.0766462,Plantae-Physcomitrella_patens_26758:0.20310855)99.0:0.10190089,(Plantae-Ostreococcus_lucimarinus_38676:0.123364754,Plantae-Ostreococcus_tauri_6295:0.1443831…	TAIR	gene:1005867744	4.36282e-49	15219770	NP_171958.1	LIP2 (LIPOYLTRANSFERASE 2)	6.65e-47
Plantae-Chlamydomonas_reinhardtii_116426	(Plantae-Chlamydomonas_reinhardtii_116426:0.20145863,(Plantae-Volvox_carteri_106758_jgi:0.16318448,(((((Plantae-Oryza_sativa_115472651:0.06352449,Plantae-Arabidopsis_thaliana_30692913:0.07416491)99.0:0.066239,Plantae-Physcomitrella_patens_184553:0.13007377)98.0:0.074606456,Plantae-Cyanidioschyzon_merolae_CME148C:0.23788644)21.0:0.0068746014,(Plantae-Ostreococcus_lucimarinus_15725:0.059267867,Plan…	TAIR	gene:1945156	4.0691e-75	30692913	NP_851097.1	HCF109 (HIGH CHLOROPHYLL FLUORESCENT 109); translation release factor	2.37e-72
Plantae-Chlamydomonas_reinhardtii_116547	(Plantae-Chlamydomonas_reinhardtii_116547:0.06832914,(Plantae-Volvox_carteri_102638_jgi:0.040564947,(((((((Cyanobacteria-Nostoc_sp._PCC_7120_17227816:0.058468368,Cyanobacteria-Nostoc_punctiforme_PCC_73102_23127876:0.08188899)100.0:0.08419096,Cyanobacteria-Thermosynechococcus_elongatus_BP-1_22297820:0.12033869)51.0:0.022652399,(Cyanobacteria-Synechococcus_sp._JA-3-3Ab_86605186:0.050552327,Cyanobac…	UNIPROT	P0AF01	3.94039e-29	NO_HIT	NO_HIT	NO_HIT	NO_HIT
Plantae-Chlamydomonas_reinhardtii_116679	(Plantae-Chlamydomonas_reinhardtii_116679:0.09195994,(Plantae-Volvox_carteri_119055_jgi:0.110980906,(((Plantae-Ostreococcus_lucimarinus_50709:0.05601844,Plantae-Ostreococcus_tauri_19658:0.060705837)100.0:0.23615856,((Plantae-Oryza_sativa_115448571:0.12945406,Plantae-Arabidopsis_thaliana_15223032:0.13705958)100.0:0.08697949,(Plantae-Physcomitrella_patens_220890:0.18502173,Plantae-Physcomitrella_pa…	TAIR	gene:2020572	7.59767e-54	15223032	NP_177164.1	PDE317 (PIGMENT DEFECTIVE 317); ATP-dependent helicase	8.46e-102
Plantae-Chlamydomonas_reinhardtii_116904	(Plantae-Chlamydomonas_reinhardtii_116904:0.15123661,((Plantae-Ostreococcus_tauri_21043:0.12081489,(((Plantae-Physcomitrella_patens_180010:0.017438706,Plantae-Physcomitrella_patens_172360:0.019602565)91.0:0.01264257,Plantae-Physcomitrella_patens_227865:0.020373333)100.0:0.05334181,((Plantae-Oryza_sativa_115464291:0.024375554,Plantae-Oryza_sativa_115440989:0.029312951)100.0:0.027861325,(Plantae-Ar…	GR	Q0DHL4	1.28108e-187	30684118	NP_850129.1	FTSH3 (FtsH protease 3); ATP-dependent peptidase/ ATPase	0
Plantae-Chlamydomonas_reinhardtii_117217	(Plantae-Chlamydomonas_reinhardtii_117217:0.14309196,(Plantae-Volvox_carteri_98328_jgi:0.23726723,((Bacteria-Rhodospirillum_rubrum_83592522:0.36211914,Bacteria-Paracoccus_denitrificans_119386589:0.3642537)100.0:0.23823445,((Plantae-Ostreococcus_tauri_33018:0.15699558,Plantae-Ostreococcus_lucimarinus_38467:0.13927023)100.0:0.28348333,(Chromalveolata-Phaeodactylum_tricornutum_43626:0.6574252,(((Pla…	TAIR	gene:3441614	2.03362e-19	42568351	NP_568663.2	16S rRNA processing protein RimM family	8.96e-18
Plantae-Chlamydomonas_reinhardtii_117277	(Plantae-Chlamydomonas_reinhardtii_117277:0.082049645,(Plantae-Volvox_carteri_104725_jgi:0.082089595,(((Plantae-Oryza_sativa_115453797:0.07311611,Plantae-Arabidopsis_thaliana_18408627:0.080270335)100.0:0.07138464,Plantae-Physcomitrella_patens_146609:0.16477509)86.0:0.04443975,((Plantae-Ostreococcus_lucimarinus_5695:0.032977514,Plantae-Ostreococcus_tauri_15089:0.06188028)100.0:0.18885008,(((Planta…	TAIR	gene:2101164	1.63162e-85	18408627	NP_566903.1	haloacid dehalogenase-like hydrolase family protein	5.66e-83
Plantae-Chlamydomonas_reinhardtii_117309	(Plantae-Chlamydomonas_reinhardtii_117309:0.05927012,(Plantae-Volvox_carteri_121711_jgi:3.6814515E-4,((Plantae-Ostreococcus_lucimarinus_40626:0.061833356,Plantae-Ostreococcus_tauri_21801:0.06694744)100.0:0.23249172,((Plantae-Physcomitrella_patens_190448:0.13024059,Plantae-Arabidopsis_thaliana_30698050:0.15043375)100.0:0.13049601,(Bacteria-Thermoanaerobacter_tengcongensis_20808395:0.29569742,((Pla…	TAIR	gene:2174818	2.57549e-60	30698050	NP_201263.2	AAA-type ATPase family protein	4.26e-57
Plantae-Chlamydomonas_reinhardtii_117491	(Plantae-Chlamydomonas_reinhardtii_117491:0.083473876,(Plantae-Volvox_carteri_105500_jgi:0.15059875,(((Plantae-Ostreococcus_lucimarinus_40681:0.1629561,Plantae-Ostreococcus_tauri_21982:0.1888421)100.0:0.2197274,(Chromalveolata-Phaeodactylum_tricornutum_4821:0.29835477,Chromalveolata-Thalassiosira_pseudonana_38609:0.3065997)100.0:0.22274478)30.0:0.021224711,((((Plantae-Cyanidioschyzon_merolae_CMQ1…	UNIPROT	Q96DB2	5.8066e-21	30690103	NP_568480.2	HDA2 (histone deacetylase 2); histone deacetylase	5.8e-16
Plantae-Chlamydomonas_reinhardtii_117553	(Plantae-Chlamydomonas_reinhardtii_117553:0.39316297,(Plantae-Volvox_carteri_81690_jgi:0.047351047,((Plantae-Ostreococcus_lucimarinus_17170:0.073325954,Plantae-Ostreococcus_tauri_9762:0.064295426)100.0:0.23241551,((Plantae-Physcomitrella_patens_226103:0.13652746,(Plantae-Oryza_sativa_115485825:0.12247975,(Plantae-Arabidopsis_thaliana_42571801:0.011901966,Plantae-Arabidopsis_thaliana_42571799:0.00…	TAIR	gene:2198044	6.40687e-50	42571801	NP_973991.1	GATB (GLU-ADT SUBUNIT B); glutamyl-tRNA(Gln) amidotransferase	4.55e-72
Plantae-Chlamydomonas_reinhardtii_117562	(Plantae-Chlamydomonas_reinhardtii_117562:0.23423298,(Cyanobacteria-Synechocystis_sp._PCC_6803_16329579:0.27659264,(Plantae-Ostreococcus_tauri_22420:0.2867862,((Cyanobacteria-Cyanothece_sp._CCY0110_126660245:0.02845485,Cyanobacteria-Crocosphaera_watsonii_WH_8501_67924884:0.07690567)96.0:0.10846223,(Cyanobacteria-Lyngbya_sp._PCC_8106_119486555:0.09064363,Cyanobacteria-Nodularia_spumigena_CCY9414_1…	NO_HIT	NO_HIT	NO_HIT	NO_HIT	NO_HIT	NO_HIT	NO_HIT
Plantae-Chlamydomonas_reinhardtii_117572	(Plantae-Chlamydomonas_reinhardtii_117572:0.17209914,(Plantae-Volvox_carteri_105496_jgi:0.09242962,((((Plantae-Arabidopsis_thaliana_18423480:0.09374695,Plantae-Oryza_sativa_115438627:0.10272835)100.0:0.090540506,Plantae-Physcomitrella_patens_174890:0.17957792)82.0:0.034429763,(Plantae-Ostreococcus_tauri_29060:0.03089578,Plantae-Ostreococcus_lucimarinus_38163:0.02810256)100.0:0.26052687)57.0:0.011…	TAIR	gene:2163735	3.05347e-40	18423480	NP_568787.1	FTSH11 (FtsH protease 11); ATP-dependent peptidase/ ATPase/ metallopeptidase	2.82e-37
Plantae-Chlamydomonas_reinhardtii_117883	(Plantae-Chlamydomonas_reinhardtii_117883:0.06889642,(Plantae-Volvox_carteri_83090_jgi:0.0554606,((Plantae-Ostreococcus_tauri_4076:0.06214075,Plantae-Ostreococcus_lucimarinus_51664:0.08999583)100.0:0.13110892,(((Plantae-Physcomitrella_patens_61927:0.08436416,Plantae-Physcomitrella_patens_15475:0.07247831)100.0:0.115706995,Plantae-Arabidopsis_thaliana_18400926:0.17361365)57.0:0.034501992,((((Plant…	TAIR	gene:1945099	4.9552e-107	18400926	NP_566529.1	FAD5 (FATTY ACID DESATURASE 5); oxidoreductase	2.91e-104
Plantae-Chlamydomonas_reinhardtii_118452	(Plantae-Chlamydomonas_reinhardtii_118452:0.03807199,(Plantae-Chlamydomonas_reinhardtii_196708:0.038620632,(Plantae-Chlamydomonas_reinhardtii_196709:0.12608267,((Plantae-Chlamydomonas_reinhardtii_196711:0.02264949,Plantae-Chlamydomonas_reinhardtii_103666:0.017090838)100.0:0.20590387,((Plantae-Chlamydomonas_reinhardtii_196710:0.04160097,Plantae-Chlamydomonas_reinhardtii_118465:0.022937553)100.0:0.…	UNIPROT	P98187	2.67716e-30	30683028	NP_850074.1	CYP711A1 (MORE AXILLARY BRANCHES 1); oxygen binding	6.77e-23
Plantae-Chlamydomonas_reinhardtii_118615	(Plantae-Chlamydomonas_reinhardtii_118615:0.40854102,((((((Cyanobacteria-Nostoc_sp._PCC_7120_17229900:0.16709746,Cyanobacteria-Lyngbya_sp._PCC_8106_119494201:0.15242521)57.0:0.03134412,Cyanobacteria-Cyanothece_sp._CCY0110_126657413:0.24083993)54.0:0.014017224,Cyanobacteria-Gloeobacter_violaceus_PCC_7421_37520237:0.25061044)79.0:0.042500675,Cyanobacteria-Synechococcus_sp._WH_5701_87302474:0.229369…	NO_HIT	NO_HIT	NO_HIT	NO_HIT	NO_HIT	NO_HIT	NO_HIT
Plantae-Chlamydomonas_reinhardtii_118917	(Plantae-Chlamydomonas_reinhardtii_118917:0.056183595,(Plantae-Volvox_carteri_78084_jgi:0.04803991,((Plantae-Ostreococcus_lucimarinus_32069:0.093760505,Plantae-Ostreococcus_tauri_3340:0.091573104)100.0:0.12415683,((Plantae-Physcomitrella_patens_183516:0.16339655,(Plantae-Arabidopsis_thaliana_30681973:0.08507126,Plantae-Oryza_sativa_115472969:0.13004012)100.0:0.07964375)88.0:0.04707123,(((Chromalv…	TAIR	gene:3699113	2.70144e-93	145332363	NP_001078138.1	prenyltransferase	5.72e-89
Plantae-Chlamydomonas_reinhardtii_119122	(Plantae-Chlamydomonas_reinhardtii_119122:0.1349564,(Plantae-Volvox_carteri_84971_jgi:0.09637273,((Plantae-Oryza_sativa_115473853:0.123547725,Plantae-Arabidopsis_thaliana_15227309:0.14550553)100.0:0.17562717,((Plantae-Physcomitrella_patens_128154:0.23168306,(Plantae-Oryza_sativa_115474985:0.14240889,Plantae-Arabidopsis_thaliana_30683719:0.17863888)100.0:0.13869011)88.0:0.060310807,((Plantae-Ostre…	TAIR	gene:2040271	1.6916e-59	15227309	NP_181658.1	haloacid dehalogenase-like hydrolase family protein	2.49e-57
Plantae-Chlamydomonas_reinhardtii_119200	(Plantae-Chlamydomonas_reinhardtii_119200:0.22632983,((Plantae-Ostreococcus_tauri_1622:0.034962025,Plantae-Ostreococcus_lucimarinus_14633:0.044287346)100.0:0.19489205,((Plantae-Physcomitrella_patens_1591:0.14206499,(Plantae-Oryza_sativa_115458480:0.08486493,Plantae-Arabidopsis_thaliana_18409989:0.08503411)100.0:0.07646542)97.0:0.054754432,((Chromalveolata-Phytophthora_sojae_138698:0.23884825,Chro…	TAIR	gene:2030341	1.00654e-142	18409989	NP_565035.1	radical SAM domain-containing protein / TRAM domain-containing protein	4.44e-139
Plantae-Chlamydomonas_reinhardtii_119217	(Plantae-Chlamydomonas_reinhardtii_119217:0.16492066,(Plantae-Volvox_carteri_65021_jgi:0.15628411,((Cyanobacteria-Nostoc_sp._PCC_7120_17228214:0.011734451,Cyanobacteria-Anabaena_variabilis_ATCC_29413_75910817:0.011105041)79.0:0.04807734,Cyanobacteria-Nostoc_punctiforme_PCC_73102_53687706:0.13190539)100.0:0.3605013)100.0:0)0:0;	NO_HIT	NO_HIT	NO_HIT	NO_HIT	NO_HIT	NO_HIT	NO_HIT
Plantae-Chlamydomonas_reinhardtii_119219	(Plantae-Chlamydomonas_reinhardtii_119219:0.10714237,(Plantae-Volvox_carteri_105962_jgi:0.095129974,((Plantae-Ostreococcus_lucimarinus_28710:0.084249295,Plantae-Ostreococcus_tauri_1813:0.1590114)100.0:0.19674395,((((Plantae-Oryza_sativa_115471885:0.1276389,Plantae-Arabidopsis_thaliana_30686401:0.12192421)100.0:0.03331844,Plantae-Physcomitrella_patens_86956:0.16418949)100.0:0.09345688,(Cyanobacter…	TAIR	gene:2151365	2.77838e-95	18418333	NP_568350.1	phosphoglucosamine mutase family protein	1.57e-90
Plantae-Chlamydomonas_reinhardtii_119554	(Plantae-Chlamydomonas_reinhardtii_119554:0.07880279,(Plantae-Volvox_carteri_89008_jgi:0.07451698,((Plantae-Ostreococcus_tauri_8565:0.05942764,Plantae-Ostreococcus_lucimarinus_32618:0.057426456)100.0:0.17442529,((Plantae-Physcomitrella_patens_174459:0.18902902,Plantae-Arabidopsis_thaliana_30688660:0.23189235)100.0:0.055527113,(((((((((((((((((((Plantae-Arabidopsis_thaliana_30694735:0.16336168,Pla…	TAIR	gene:504952717	2.27132e-145	30688660	NP_680210.2	aminoacyl-tRNA synthetase family protein	0
Plantae-Chlamydomonas_reinhardtii_119580	(Plantae-Chlamydomonas_reinhardtii_119580:0.33024818,((Cyanobacteria-Anabaena_variabilis_ATCC_29413_75908403:0.12406232,(2_Cyanobacteria-Anabaena_variabilis_ATCC_29413_75908402[unknown taxonomy]:0.101170756,Cyanobacteria-Anabaena_variabilis_ATCC_29413_75908402:0.109506026)97.0:0.04561903)100.0:0.22356611,(2_Plantae-Volvox_carteri_100103_jgi[unknown taxonomy]:0.33998767,((((((Cyanobacteria-Nodular…	GENEDB_SPOMBE	SPAC630.14c	4.4492e-53	15229187	NP_190535.1	transducin family protein / WD-40 repeat family protein	3.74e-45
Plantae-Chlamydomonas_reinhardtii_119655	(Plantae-Chlamydomonas_reinhardtii_119655:0.16671409,(Plantae-Volvox_carteri_59975_jgi:0.17188807,((((((Plantae-Physcomitrella_patens_189033:0.093533106,Plantae-Physcomitrella_patens_125141:0.104402676)100.0:0.08192702,(Plantae-Oryza_sativa_115468630:0.13942008,Plantae-Arabidopsis_thaliana_30690100:0.15356705)99.0:0.048200153)100.0:0.0852778,Opisthokonta-Mus_musculus_21450317:0.2728781)92.0:0.054…	UNIPROT	Q96DB2	2.03197e-74	30690103	NP_568480.2	HDA2 (histone deacetylase 2); histone deacetylase	3.8e-67
Plantae-Chlamydomonas_reinhardtii_119661	(Plantae-Chlamydomonas_reinhardtii_119661:0.10841119,(Plantae-Volvox_carteri_80939_jgi:0.117901936,((Plantae-Ostreococcus_lucimarinus_35123:0.052856103,Plantae-Ostreococcus_tauri_19129:0.0660051)100.0:0.20430458,((Chromalveolata-Phaeodactylum_tricornutum_31408:0.22100122,Chromalveolata-Thalassiosira_pseudonana_38512:0.23282495)100.0:0.156661,((Plantae-Physcomitrella_patens_117432:0.24148868,(Plan…	TAIR	gene:2014773	1.07318e-54	15222966	NP_172837.1	hydrolase, alpha/beta fold family protein	6.29e-52
Plantae-Chlamydomonas_reinhardtii_119732	(Plantae-Chlamydomonas_reinhardtii_119732:0.090048574,(Plantae-Volvox_carteri_57231_jgi:0.10161885,((((Plantae-Physcomitrella_patens_168423:0.0649104,Plantae-Physcomitrella_patens_171311:0.09306804)100.0:0.12199787,(Plantae-Arabidopsis_thaliana_15232791:0.13099535,Plantae-Oryza_sativa_115446113:0.1716899)100.0:0.08365082)59.0:0.020828243,(Plantae-Physcomitrella_patens_22048:0.083175726,Plantae-Ph…	TAIR	gene:2099554	1.62737e-108	15232791	NP_190323.1	cytidine/deoxycytidylate deaminase family protein	4.09e-129
Plantae-Chlamydomonas_reinhardtii_119827	(Plantae-Chlamydomonas_reinhardtii_119827:0.06427275,(Plantae-Volvox_carteri_109540_jgi:0.059454646,((Plantae-Ostreococcus_lucimarinus_31726:0.10841684,Plantae-Ostreococcus_tauri_17433:0.10766667)100.0:0.15569644,(((Plantae-Oryza_sativa_115470987:0.15724884,Plantae-Arabidopsis_thaliana_30692186:0.14328137)99.0:0.078059,((Plantae-Physcomitrella_patens_207923:0.06569717,Plantae-Physcomitrella_paten…	TAIR	gene:2136342	6.7525e-86	30692186	NP_195623.2	inositol monophosphatase family protein	3.02e-83
Plantae-Chlamydomonas_reinhardtii_119935	(((((((((Chromalveolata-Paramecium_tetraurelia_124406319:0.057618994,2_Chromalveolata-Paramecium_tetraurelia_124424876[unknown taxonomy]:0.12601922)11.0:0.0052539557,Chromalveolata-Paramecium_tetraurelia_124418136:0.0695532)10.0:0.008778247,Chromalveolata-Paramecium_tetraurelia_124407841:0.14512356)4.0:0.012700076,(Chromalveolata-Paramecium_tetraurelia_124409550:0.19517273,Chromalveolata-Parameci…	MGI	MGI:1336172	1.15054e-134	15240710	NP_201533.1	WD-40 repeat family protein	1.55e-120
Plantae-Chlamydomonas_reinhardtii_119968	(Plantae-Chlamydomonas_reinhardtii_119968:0.018993577,(Plantae-Volvox_carteri_120546_jgi:0.023427138,((((Plantae-Physcomitrella_patens_170161:0.035113927,Plantae-Physcomitrella_patens_171090:0.051607046)99.0:0.028183108,Plantae-Physcomitrella_patens_160856:0.059842724)100.0:0.10619794,Plantae-Arabidopsis_thaliana_30687368:0.2262205)84.0:0.032202043,(((((((((Bacteria-Geobacillus_kaustophilus_56421…	TAIR	gene:3354272	3.45203e-106	18404621	NP_565880.1	CAC3 (acetyl co-enzyme A carboxylase carboxyltransferase alpha subunit); acetyl-CoA carboxylase	1.27e-102
Plantae-Chlamydomonas_reinhardtii_119971	(Plantae-Chlamydomonas_reinhardtii_119971:0.10669845,(Plantae-Volvox_carteri_103741_jgi:0.12193459,((((((((((Cyanobacteria-Anabaena_variabilis_ATCC_29413_75910508:0.014602718,Cyanobacteria-Nostoc_sp._PCC_7120_17230236:0.0147392405)100.0:0.0778676,Cyanobacteria-Nostoc_punctiforme_PCC_73102_23129916:0.10239334)59.0:0.0060267057,Cyanobacteria-Nodularia_spumigena_CCY9414_119511410:0.106199875)100.0:0…	UNIPROT	P74016	1.51963e-73	NO_HIT	NO_HIT	NO_HIT	NO_HIT
Plantae-Chlamydomonas_reinhardtii_120082	(Plantae-Chlamydomonas_reinhardtii_120082:0.17266819,(Plantae-Volvox_carteri_99305_jgi:0.210609,((Plantae-Chlamydomonas_reinhardtii_106158:0.18893908,Plantae-Volvox_carteri_98674_jgi:0.1568662)100.0:0.22638099,((((Plantae-Arabidopsis_thaliana_15237934:0.19935635,Plantae-Oryza_sativa_115466564:0.20290875)91.0:0.052031092,Plantae-Physcomitrella_patens_200110:0.2080664)96.0:0.06617702,(Plantae-Ostre…	TAIR	gene:2169748	5.56697e-63	15237934	NP_197818.1	SSI (STARCH SYNTHASE I); transferase, transferring glycosyl groups	4.18e-83
Plantae-Chlamydomonas_reinhardtii_120230	(Plantae-Chlamydomonas_reinhardtii_120230:0.20672332,(Plantae-Volvox_carteri_99921_jgi:0.36547124,(((Plantae-Chlamydomonas_reinhardtii_166362:0.06614073,Plantae-Volvox_carteri_42666_jgi:0.07054225)100.0:0.22076365,(Plantae-Chlamydomonas_reinhardtii_97359:0.1120534,Plantae-Volvox_carteri_105556_jgi:0.039962806)98.0:0.12160085)66.0:0.03570277,((Plantae-Cyanidioschyzon_merolae_CMT478C:0.20609415,(((…	GR	Q0JKY3	4.9291e-53	18406673	NP_564755.1	radical SAM domain-containing protein	1.75e-47
Plantae-Chlamydomonas_reinhardtii_120262	(Plantae-Chlamydomonas_reinhardtii_120262:0,(Plantae-Chlamydomonas_reinhardtii_196245:0,((Plantae-Chlamydomonas_reinhardtii_132037:0.06410683,Plantae-Volvox_carteri_120938_jgi:0.065486)96.0:0.029962013,(((Bacteria-Pseudomonas_aeruginosa_116052821:0.23652607,Bacteria-Rhodospirillum_rubrum_83593391:0.28742063)72.0:0.03387295,((Bacteria-Burkholderia_xenovorans_91781592:0.19685678,Bacteria-Ralstonia_…	UNIPROT	P61517	1.35593e-48	79327881	NP_001031884.1	CA2 (BETA CARBONIC ANHYDRASE 2); carbonate dehydratase/ zinc ion binding	6.31e-17
Plantae-Chlamydomonas_reinhardtii_120332	(Plantae-Chlamydomonas_reinhardtii_120332:0.15585251,(Plantae-Volvox_carteri_106354_jgi:0.07340727,((Plantae-Ostreococcus_lucimarinus_2153:0.044768382,Plantae-Ostreococcus_tauri_36843:0.055097613)100.0:0.18209061,(((Plantae-Arabidopsis_thaliana_18414821:0.10837944,Plantae-Oryza_sativa_115471241:0.11892212)100.0:0.057338946,Plantae-Physcomitrella_patens_119475:0.14333935)100.0:0.07116332,((Chromal…	TAIR	gene:2156803	6.05129e-80	18414821	NP_568150.1	ABC1 family protein	4.86e-84
Plantae-Chlamydomonas_reinhardtii_120503	(Plantae-Chlamydomonas_reinhardtii_120503:0.15575281,(Plantae-Volvox_carteri_102724_jgi:0.07924078,((Plantae-Ostreococcus_lucimarinus_26767:0.05859632,Plantae-Ostreococcus_tauri_29196:0.09161476)100.0:0.20909576,(Plantae-Cyanidioschyzon_merolae_CMQ410C:0.33606,((((((((((Cyanobacteria-Synechococcus_sp._RS9916_116073885:0.034084372,Cyanobacteria-Synechococcus_sp._CC9311_113955194:0.06072342)49.0:0.…	MGI	MGI:1914221	3.92344e-12	30690642	NP_195357.2	radical SAM domain-containing protein / TRAM domain-containing protein	1.51e-11
Plantae-Chlamydomonas_reinhardtii_120504	(Plantae-Chlamydomonas_reinhardtii_120504:0,(Plantae-Chlamydomonas_reinhardtii_120504:0,(Plantae-Volvox_carteri_115835_jgi:0.28189301,((Plantae-Oryza_sativa_115447335:0.33859748,Plantae-Chlamydomonas_reinhardtii_195611:0.3545497)98.0:0.18081422,(((Cyanobacteria-Synechococcus_sp._JA-3-3Ab_86605249:0.07664409,Cyanobacteria-Thermosynechococcus_elongatus_BP-1_22298450:0.13099527)89.0:0.06644529,Cyano…	GR	P55142	2.35504e-12	15223928	NP_177861.1	glutaredoxin, putative	2.48e-10
Plantae-Chlamydomonas_reinhardtii_120508	(Plantae-Chlamydomonas_reinhardtii_120508:0.09472334,(Plantae-Volvox_carteri_102715_jgi:0.11148371,(((((((Bacteria-Rhodospirillum_rubrum_83594030:0.1330684,((Bacteria-Rhodobacter_sphaeroides_126461124:0.04252052,Bacteria-Paracoccus_denitrificans_119383496:0.03646789)100.0:0.11442642,Bacteria-Rhodopseudomonas_palustris_115525605:0.12958622)47.0:0.015067451)64.0:0.0381777,Chromalveolata-Phytophthor…	UNIPROT	P0A7L0	1.28074e-32	15229443	NP_191908.1	ribosomal protein L1 family protein	1.21e-26
Plantae-Chlamydomonas_reinhardtii_120516	(Plantae-Chlamydomonas_reinhardtii_120516:0.075435534,(Plantae-Volvox_carteri_86042_jgi:0.10114712,((Plantae-Ostreococcus_tauri_17117:0.0773981,Plantae-Ostreococcus_lucimarinus_45774:0.08230301)100.0:0.1735991,((Plantae-Physcomitrella_patens_114497:0.16923025,(Plantae-Arabidopsis_thaliana_79346256:0.15278396,Plantae-Oryza_sativa_115437808:0.14949691)97.0:0.044243738)100.0:0.062955394,(((Plantae-P…	GR	Q656T5	3.29353e-80	79346256	NP_564030.2	phosphogluconate dehydrogenase (decarboxylating)	4.04e-74
Plantae-Chlamydomonas_reinhardtii_120661	(Plantae-Chlamydomonas_reinhardtii_120661:0.026242238,(Plantae-Volvox_carteri_121318_jgi:0.08367221,((Plantae-Ostreococcus_lucimarinus_44322:0.050898843,Plantae-Ostreococcus_tauri_35581:0.068508886)100.0:0.19643208,(((Plantae-Arabidopsis_thaliana_30682040:0.106737874,Plantae-Oryza_sativa_115486387:0.14407367)100.0:0.09918919,Plantae-Physcomitrella_patens_135839:0.19649777)100.0:0.09639807,(((((((…	TAIR	gene:2099276	1.74486e-93	30682040	NP_187815.2	EMB2738 (EMBRYO DEFECTIVE 2738); GTP binding	4.78e-112
Plantae-Chlamydomonas_reinhardtii_120683	(Plantae-Chlamydomonas_reinhardtii_120683:0,(Plantae-Chlamydomonas_reinhardtii_105845:0,((Cyanobacteria-Nodularia_spumigena_CCY9414_119509496:0.2557273,Cyanobacteria-Crocosphaera_watsonii_WH_8501_67923043:0.56147254)83.0:0.07924014,(Cyanobacteria-Synechococcus_sp._CC9311_113953139:0.3980863,((2_Chromalveolata-Phaeodactylum_tricornutum_39236[unknown taxonomy]:0.11636577,Chromalveolata-Thalassiosir…	NO_HIT	NO_HIT	NO_HIT	NO_HIT	NO_HIT	NO_HIT	NO_HIT
Plantae-Chlamydomonas_reinhardtii_120803	(Plantae-Chlamydomonas_reinhardtii_120803:0.15385568,(Plantae-Volvox_carteri_104150_jgi:0.14263701,(((Plantae-Volvox_carteri_117907_jgi:0.078946,Plantae-Chlamydomonas_reinhardtii_101262:0.033531982)100.0:0.1861321,((((Bacteria-Rickettsia_felis_67459564:0.007857965,Bacteria-Rickettsia_canadensis_102191416:0.026747564)58.0:0.010431746,(Bacteria-Rickettsia_15892083:0.003505902,Bacteria-Rickettsia_si…	NO_HIT	NO_HIT	NO_HIT	NO_HIT	NO_HIT	NO_HIT	NO_HIT
Plantae-Chlamydomonas_reinhardtii_121025	(Plantae-Chlamydomonas_reinhardtii_121025:0.14747147,(Plantae-Volvox_carteri_119578_jgi:0.1316999,(Plantae-Volvox_carteri_69044_jgi:0.4332555,(((Opisthokonta-Ustilago_maydis_71010037:0.4271977,Opisthokonta-Cryptococcus_neoformans_58267786:0.35014158)100.0:0.17229238,(Opisthokonta-Sporobolomyces_roseus_33280-estExt_fgenesh1_pg.C_7:0.40874386,Opisthokonta-Ustilago_maydis_71019669:0.45089984)98.0:0.…	TAIR	gene:2097944	4.24948e-14	42565709	NP_190381.3	integral membrane HPP family protein	6.45e-12
Plantae-Chlamydomonas_reinhardtii_121029	(Plantae-Chlamydomonas_reinhardtii_121029:0.15020151,(Plantae-Volvox_carteri_98099_jgi:0.1616541,((((Plantae-Arabidopsis_thaliana_15219056:0.081703395,Plantae-Oryza_sativa_115484559:0.09677938)100.0:0.070514016,Plantae-Physcomitrella_patens_154523:0.15609996)100.0:0.079163015,(Plantae-Ostreococcus_tauri_14767:0.07959673,Plantae-Ostreococcus_lucimarinus_49779:0.09245516)100.0:0.17617872)61.0:0.013…	TAIR	gene:2036921	3.11429e-72	15219056	NP_173584.1	preprotein translocase secA family protein	5.19e-70
Plantae-Chlamydomonas_reinhardtii_121076	(Plantae-Chlamydomonas_reinhardtii_121076:0,(Plantae-Chlamydomonas_reinhardtii_196666:0,((((Plantae-Volvox_carteri_100143_jgi:0.07615896,Plantae-Chlamydomonas_reinhardtii_196665:0.07756772)100.0:0.13094622,(Plantae-Ostreococcus_tauri_23029:0.021382008,Plantae-Ostreococcus_lucimarinus_1824:0.020618916)100.0:0.18657033)93.0:0.038062572,(Plantae-Physcomitrella_patens_110612:0.13323794,(Plantae-Oryza…	TAIR	gene:2034475	2.60349e-122	18398119	NP_564384.1	CYP97A3/LUT5 (CYTOCHROME P450-TYPE MONOOXYGENASE 97A3); carotene beta-ring hydroxylase/ oxygen binding	6.19e-118
Plantae-Chlamydomonas_reinhardtii_121098	(Plantae-Chlamydomonas_reinhardtii_121098:0.09590012,(Plantae-Volvox_carteri_82002_jgi:0.12499371,(((Plantae-Arabidopsis_thaliana_42563304:0.16709259,Plantae-Oryza_sativa_115476356:0.16178523)100.0:0.097443245,Plantae-Physcomitrella_patens_65194:0.23678799)97.0:0.059467513,((Plantae-Ostreococcus_lucimarinus_49818:0.11669633,Plantae-Ostreococcus_tauri_15928:0.12205512)100.0:0.20132479,((((((((((Cy…	TAIR	gene:2029405	1.37604e-113	42563304	NP_177924.3	tRNA modification GTPase, putative	1.51e-108
Plantae-Chlamydomonas_reinhardtii_121152	(Plantae-Chlamydomonas_reinhardtii_121152:0.09506289,(Plantae-Chlamydomonas_reinhardtii_193429:0.19750917,((Plantae-Volvox_carteri_46017_jgi:0.031253293,Plantae-Volvox_carteri_46047_jgi:0.042213857)100.0:0.12194671,(Plantae-Volvox_carteri_104724_jgi:0.56513906,((Cyanobacteria-Nodularia_spumigena_CCY9414_119509414:0.23658559,(Cyanobacteria-Crocosphaera_watsonii_WH_8501_67923185:0.21655248,Cyanobac…	UNIPROT	P80471	9.17172e-41	15235575	NP_193955.1	plastid-lipid associated protein PAP, putative	5.16e-36
Plantae-Chlamydomonas_reinhardtii_121326	(Plantae-Chlamydomonas_reinhardtii_121326:0.27773982,((Plantae-Ostreococcus_lucimarinus_43238:0.04638449,Plantae-Ostreococcus_tauri_3203:0.05413047)100.0:0.29890049,(((((Plantae-Oryza_sativa_115470143:0.101509,Plantae-Arabidopsis_thaliana_30679163:0.10550517)39.0:0.009790864,(Plantae-Oryza_sativa_115434466:0.12498332,Plantae-Oryza_sativa_115452089:0.09208119)70.0:0.040651415)100.0:0.062979326,(Pl…	TAIR	gene:4370571	4.13384e-95	30679163	NP_568085.2	SQD2 (SULFOQUINOVOSYLDIACYLGLYCEROL 2); UDP-sulfoquinovose:DAG sulfoquinovosyltransferase/ transferase, transferring glycosyl groups	1.08e-96
Plantae-Chlamydomonas_reinhardtii_121409	(Plantae-Chlamydomonas_reinhardtii_121409:0.06909315,(Plantae-Chlamydomonas_reinhardtii_133318:0.030641813,((Plantae-Volvox_carteri_108102_jgi:0.017264867,Plantae-Volvox_carteri_119931_jgi:0)100.0:0.04603839,((((Cyanobacteria-Synechococcus_sp._JA-2-3Ba2-13_86607740:0.03307247,Cyanobacteria-Synechococcus_sp._JA-3-3Ab_86605191:0.0370127)100.0:0.05606919,Cyanobacteria-Thermosynechococcus_elongatus_B…	UNIPROT	P0A9Q7	9.78111e-150	NO_HIT	NO_HIT	NO_HIT	NO_HIT
Plantae-Chlamydomonas_reinhardtii_121438	(Plantae-Chlamydomonas_reinhardtii_121438:0.13130164,(Plantae-Volvox_carteri_102604_jgi:0.1329113,((Plantae-Ostreococcus_tauri_28276:0.20447907,Plantae-Ostreococcus_lucimarinus_203:0.15945294)100.0:0.21675746,((((Plantae-Physcomitrella_patens_81365:0.09266949,Plantae-Physcomitrella_patens_192723:0.10706905)100.0:0.1595943,((Plantae-Oryza_sativa_115444507:0.088552415,Plantae-Oryza_sativa_115469412…	GR	Q0JB51	5.36009e-208	15222419	NP_176533.1	HMA5 (HEAVY METAL ATPASE 5); ATPase, coupled to transmembrane movement of ions, phosphorylative mechanism	0
Plantae-Chlamydomonas_reinhardtii_121658	(Plantae-Chlamydomonas_reinhardtii_121658:0.07698691,(Plantae-Volvox_carteri_63265_jgi:0.016103514,(Plantae-Chlamydomonas_reinhardtii_120931:0.24451496,(((((Plantae-Ostreococcus_lucimarinus_32809:0.02824959,Plantae-Ostreococcus_tauri_18442:0.08953345)75.0:0.05493583,(Chromalveolata-Phaeodactylum_tricornutum_45996:0,Chromalveolata-Phaeodactylum_tricornutum_35862:0.022472857)100.0:0.15545455)50.0:0…	NO_HIT	NO_HIT	NO_HIT	NO_HIT	NO_HIT	NO_HIT	NO_HIT
Plantae-Chlamydomonas_reinhardtii_121834	(Plantae-Chlamydomonas_reinhardtii_121834:0.12757234,(Plantae-Volvox_carteri_81953_jgi:0.15350905,((Plantae-Arabidopsis_thaliana_18417704:0.3613642,(Plantae-Arabidopsis_thaliana_15237339:0.0121323215,Plantae-Arabidopsis_thaliana_42573385:0.010510155)100.0:0.3383208)96.0:0.1181474,((((Bacteria-Ralstonia_eutropha_113869125:0.19178846,Bacteria-Burkholderia_xenovorans_91785247:0.14913812)97.0:0.10890…	TAIR	gene:2180926	2.14681e-26	18417704	NP_568316.1	BCCP2 (biotin carboxyl carrier protein 2); biotin binding	2.66e-24
Plantae-Chlamydomonas_reinhardtii_121991	(Plantae-Chlamydomonas_reinhardtii_121991:0.092736155,(Plantae-Volvox_carteri_106736_jgi:0.07604118,((Plantae-Physcomitrella_patens_173029:0.26733717,(Plantae-Arabidopsis_thaliana_15238825:0.118544094,Plantae-Oryza_sativa_115458222:0.11127569)100.0:0.13867424)84.0:0.030771552,((Plantae-Ostreococcus_lucimarinus_26924:0.0766328,Plantae-Ostreococcus_tauri_5511:0.10135036)100.0:0.32634273,(((((Planta…	GR	Q0JDG2	1.10314e-80	15238825	NP_199597.1	unknown protein	1.17e-80
Plantae-Chlamydomonas_reinhardtii_122385	(Plantae-Chlamydomonas_reinhardtii_122385:0.11327351,(Plantae-Volvox_carteri_89326_jgi:0.11188821,(((((Plantae-Physcomitrella_patens_15475:0.07102211,Plantae-Physcomitrella_patens_61927:0.08582036)100.0:0.10899327,Plantae-Arabidopsis_thaliana_18400926:0.18653683)42.0:0.033658434,((Plantae-Volvox_carteri_83090_jgi:0.055338256,Plantae-Chlamydomonas_reinhardtii_117883:0.06691906)100.0:0.114483155,(P…	TAIR	gene:1945099	9.76079e-71	18400926	NP_566529.1	FAD5 (FATTY ACID DESATURASE 5); oxidoreductase	4.97e-68
Plantae-Chlamydomonas_reinhardtii_122447	(Plantae-Chlamydomonas_reinhardtii_122447:0.111669056,(Plantae-Volvox_carteri_56598_jgi:0.033085797,((((Plantae-Arabidopsis_thaliana_15238261:0.061474204,Plantae-Arabidopsis_thaliana_22326697:0.07288649)100.0:0.05956454,Plantae-Oryza_sativa_115486187:0.12611061)100.0:0.050044402,(Plantae-Physcomitrella_patens_30640:0.08903442,Plantae-Physcomitrella_patens_201003:0.10415681)100.0:0.08624562)100.0:…	TAIR	gene:504952540	8.7418e-143	15238261	NP_201289.1	ATGCN5 (Arabidopsis thaliana general control non-repressible 5)	3.53e-137
Plantae-Chlamydomonas_reinhardtii_122551	(Plantae-Chlamydomonas_reinhardtii_122551:0.1327981,(Plantae-Volvox_carteri_108436_jgi:0.12565921,(((Plantae-Oryza_sativa_115463939:0.11248865,Plantae-Arabidopsis_thaliana_15240940:0.18958215)100.0:0.054071423,Plantae-Physcomitrella_patens_186114:0.17040786)100.0:0.12464716,((Plantae-Ostreococcus_tauri_35866:0.062727794,Plantae-Ostreococcus_lucimarinus_4818:0.079499304)100.0:0.35491997,(Plantae-P…	GR	Q60DW4	7.10333e-76	15240940	NP_198668.1	hydrolase, alpha/beta fold family protein	9.82e-70
Plantae-Chlamydomonas_reinhardtii_122579	(Plantae-Chlamydomonas_reinhardtii_122579:0.19153094,(Plantae-Volvox_carteri_106932_jgi:0.12115243,((((((((Plantae-Physcomitrella_patens_117840:0.051843483,Plantae-Physcomitrella_patens_111318:0.07111823)71.0:0.016937107,Plantae-Physcomitrella_patens_121916:0.08455634)100.0:0.14388956,(Plantae-Arabidopsis_thaliana_42566924:0.14537482,(Plantae-Oryza_sativa_115439623:0.08200068,Plantae-Oryza_sativa…	TAIR	gene:2141935	1.32899e-52	42566924	NP_193558.3	starch synthase-related protein	2.17e-114
Plantae-Chlamydomonas_reinhardtii_122660	(Plantae-Chlamydomonas_reinhardtii_122660:0.14356066,(Plantae-Volvox_carteri_80526_jgi:0.08507238,(((Plantae-Oryza_sativa_115470553:0.09050275,Plantae-Oryza_sativa_115470551:0.109393954)55.0:0.019218247,Plantae-Arabidopsis_thaliana_18390678:0.11265567)100.0:0.22970082,(((((((Cyanobacteria-Nostoc_punctiforme_PCC_73102_23125728:0.072023325,((Cyanobacteria-Nostoc_sp._PCC_7120_17228720:0.010569672,Cy…	TAIR	gene:3434091	1.43202e-74	18390678	NP_563770.1	aldo/keto reductase family protein	2.44e-71
Plantae-Chlamydomonas_reinhardtii_122970	(Plantae-Chlamydomonas_reinhardtii_122970:0.10961237,(Plantae-Volvox_carteri_77540_jgi:0.041477866,((Plantae-Arabidopsis_thaliana_79329027:0.057068527,(Plantae-Physcomitrella_patens_113929:0.011767346,Plantae-Physcomitrella_patens_116924:0.011328368)100.0:0.07079952)100.0:0.12331706,(((((((((Cyanobacteria-Cyanothece_sp._CCY0110_126657223:0.012875453,Cyanobacteria-Crocosphaera_watsonii_WH_8501_679…	TAIR	gene:3356028	1.91707e-150	15238482	NP_198386.1	CAC2 (acetyl co-enzyme A carboxylase biotin carboxylase subunit)	4.71e-145
Plantae-Chlamydomonas_reinhardtii_123015	(Plantae-Chlamydomonas_reinhardtii_123015:0,(Plantae-Chlamydomonas_reinhardtii_123015:0,(Plantae-Volvox_carteri_75431_jgi:0.008849788,(Plantae-Ostreococcus_lucimarinus_29402:0.22354347,(((Plantae-Oryza_sativa_115487910:0.028673632,Plantae-Oryza_sativa_115458130:0.044085722)81.0:0.064621575,(((Plantae-Arabidopsis_thaliana_18423214:0.043150112,Plantae-Arabidopsis_thaliana_18408722:0.06807552)67.0:0…	GR	Q2QVG9	8.85705e-21	18408722	NP_566912.1	ATCLPC (CASEINOLYTIC PROTEASE C); ATP binding / ATPase	1.33e-19
Plantae-Chlamydomonas_reinhardtii_123116	(Plantae-Chlamydomonas_reinhardtii_123116:0.1298983,(Plantae-Volvox_carteri_56121_jgi:0.15023658,((Plantae-Arabidopsis_thaliana_30684045:0.31407434,Plantae-Physcomitrella_patens_190627:0.3019658)99.0:0.07593391,((Plantae-Ostreococcus_lucimarinus_42151:0.19897844,Plantae-Ostreococcus_tauri_22317:0.21499737)100.0:0.2416007,(((Cyanobacteria-Nostoc_punctiforme_PCC_73102_23129820:0.17913966,(Cyanobact…	TAIR	gene:2053254	8.17827e-85	30684045	NP_850127.1	EMB1997 (EMBRYO DEFECTIVE 1997); catalytic/ ligase/ oxo-acid-lyase	2.01e-129
Plantae-Chlamydomonas_reinhardtii_123134	(Plantae-Chlamydomonas_reinhardtii_123134:0.09066187,(Plantae-Volvox_carteri_56279_jgi:0.15469307,((Plantae-Physcomitrella_patens_24317:0.14979756,(Plantae-Arabidopsis_thaliana_30689062:0.09363458,Plantae-Oryza_sativa_115453075:0.13580489)100.0:0.089227475)100.0:0.12771127,((Plantae-Ostreococcus_lucimarinus_17427:0.20210041,Plantae-Ostreococcus_tauri_5700:0.18148199)100.0:0.1902423,((((((((Cyanob…	GR	Q10L97	6.62809e-52	30689062	NP_194881.2	catalytic/ coenzyme binding	2.53e-59
Plantae-Chlamydomonas_reinhardtii_123169	(Plantae-Chlamydomonas_reinhardtii_123169:0.14485459,(Plantae-Volvox_carteri_79935_jgi:0.16945834,(((Plantae-Arabidopsis_thaliana_30684593:0.1749315,Plantae-Oryza_sativa_115467988:0.18174344)100.0:0.18330152,(Plantae-Physcomitrella_patens_124591:0.32668528,(Plantae-Ostreococcus_tauri_15213:0.17283665,Plantae-Ostreococcus_lucimarinus_3905:0.14860961)100.0:0.21137042)62.0:0.04918644)92.0:0.08051301…	TAIR	gene:1005715974	8.3107e-54	15240707	NP_196884.1	hydrolase, alpha/beta fold family protein	1.48e-60
Plantae-Chlamydomonas_reinhardtii_123240	(Plantae-Chlamydomonas_reinhardtii_123240:0.14673908,(Plantae-Volvox_carteri_106661_jgi:0.14341518,((Plantae-Ostreococcus_lucimarinus_36156:0.099558726,Plantae-Ostreococcus_tauri_11513:0.14657435)100.0:0.30311373,(Chromalveolata-Phaeodactylum_tricornutum_14688:0.4975032,((((((((Plantae-Arabidopsis_thaliana_42561917:0.08747145,Plantae-Arabidopsis_thaliana_30696591:0.106684566)95.0:0.06301104,(Plan…	GR	Q0J9D1	1.03163e-69	42561917	NP_172606.3	ABC1 family protein	4.52e-65
Plantae-Chlamydomonas_reinhardtii_123419	(Plantae-Chlamydomonas_reinhardtii_123419:0.16374382,(Plantae-Volvox_carteri_60981_jgi:0.0720182,((Plantae-Ostreococcus_tauri_21374:0.06100301,Plantae-Ostreococcus_lucimarinus_89176:0.057948932)100.0:0.20430444,((((Plantae-Physcomitrella_patens_114893:0.044467304,Plantae-Physcomitrella_patens_131217:0.04116343)65.0:0.008002404,Plantae-Physcomitrella_patens_135424:0.036193606)100.0:0.14654925,(Pla…	GR	Q7X8V9	1.88056e-86	15221522	NP_176452.1	KAS III (3-KETOACYL-ACYL CARRIER PROTEIN SYNTHASE III); 3-oxoacyl-[acyl-carrier-protein] synthase	2.08e-79
Plantae-Chlamydomonas_reinhardtii_123555	(Plantae-Chlamydomonas_reinhardtii_123555:0.08223473,(Plantae-Volvox_carteri_42653_jgi:0.24053866,(((Plantae-Ostreococcus_tauri_3096:0.13349754,Plantae-Ostreococcus_lucimarinus_37239:0.16218)100.0:0.19312328,(Plantae-Ostreococcus_tauri_3341:0.072151355,Plantae-Ostreococcus_lucimarinus_3956:0.07992678)100.0:0.17881773)97.0:0.06921323,(((Plantae-Oryza_sativa_115461056:0.10148016,Plantae-Arabidopsis…	TAIR	gene:2032686	1.46599e-99	15219376	NP_177454.1	ribulose bisphosphate carboxylase/oxygenase activase, putative / RuBisCO activase, putative	1.13e-96
Plantae-Chlamydomonas_reinhardtii_123563	(Plantae-Chlamydomonas_reinhardtii_123563:0.26088053,(Plantae-Volvox_carteri_43537_jgi:0.22242707,(((((Plantae-Arabidopsis_thaliana_30678677:0.037205115,Plantae-Arabidopsis_thaliana_42572789:0.01004777)100.0:0.19759794,Plantae-Oryza_sativa_115449925:0.22303829)74.0:0.03747495,Plantae-Physcomitrella_patens_159664:0.35740855)76.0:0.17780963,(Plantae-Ostreococcus_tauri_37604:0.22861871,Plantae-Ostre…	UNIPROT	Q9NZL9	9.96675e-16	30678677	NP_191965.2	methionine adenosyltransferase regulatory beta subunit-related	2.9e-52
Plantae-Chlamydomonas_reinhardtii_123582	(Plantae-Chlamydomonas_reinhardtii_123582:0.16163658,(Plantae-Volvox_carteri_104374_jgi:0.19503836,(Plantae-Physcomitrella_patens_136811:0.31384495,((Plantae-Chlamydomonas_reinhardtii_113656:0.061184466,Plantae-Volvox_carteri_80345_jgi:0.061611112)100.0:0.21518241,(((((((((Cyanobacteria-Nostoc_sp._PCC_7120_17229280:0.010290047,Cyanobacteria-Anabaena_variabilis_ATCC_29413_75906593:0.012386662)100.…	GR	Q01H88	2.12798e-72	42572897	NP_974545.1	PDS3 (PHYTOENE DESATURASE)	1.67e-10
Plantae-Chlamydomonas_reinhardtii_123700	(Plantae-Chlamydomonas_reinhardtii_123700:0.15468408,(Plantae-Volvox_carteri_77870_jgi:0.040982615,((Plantae-Ostreococcus_lucimarinus_19640:0.042226538,Plantae-Ostreococcus_tauri_269:0.04869976)100.0:0.13354795,(((Plantae-Physcomitrella_patens_180534:0.027076948,Plantae-Physcomitrella_patens_151733:0.0324054)100.0:0.07885257,Plantae-Arabidopsis_thaliana_18397283:0.111677155)100.0:0.06310201,(((((…	TAIR	gene:2019301	0	18397283	NP_564338.1	CARB (CARBAMOYL PHOSPHATE SYNTHETASE B); ATP binding / carbamoyl-phosphate synthase	0
Plantae-Chlamydomonas_reinhardtii_124382	(Plantae-Chlamydomonas_reinhardtii_124382:0.34996817,(Bacteria-Bacillus_cereus_42781935:0.48627985,(Cyanobacteria-Cyanothece_sp._CCY0110_126659230:0.21757865,((((Cyanobacteria-Nostoc_sp._PCC_7120_17231024:0.0111021735,Cyanobacteria-Anabaena_variabilis_ATCC_29413_75909718:0.011370682)100.0:0.07276254,(Cyanobacteria-Nostoc_punctiforme_PCC_73102_23124447:0.071738325,Cyanobacteria-Nodularia_spumigena…	UNIPROT	P27099	8.25738e-07	NO_HIT	NO_HIT	NO_HIT	NO_HIT
Plantae-Chlamydomonas_reinhardtii_126076	(Plantae-Chlamydomonas_reinhardtii_126076:0.20406438,(Plantae-Arabidopsis_thaliana_15234260:0.24935512,(Plantae-Cyanidioschyzon_merolae_CMB043C:0.28834486,((Chromalveolata-Phytophthora_sojae_128908:0.27535802,(Chromalveolata-Phaeodactylum_tricornutum_9634:0.21115208,Chromalveolata-Thalassiosira_pseudonana_38216:0.18128353)100.0:0.13596962)31.0:0.014510608,(((((Opisthokonta-Mus_musculus_70778882:0…	TAIR	gene:3714811	1.65244e-150	15234260	NP_192075.1	ABC1At (ARABIDOPSIS THALIANA ABC TRANSPORTER 1)	3.04e-147
Plantae-Chlamydomonas_reinhardtii_126254	(Plantae-Chlamydomonas_reinhardtii_126254:0,(Plantae-Chlamydomonas_reinhardtii_126254:0,(Plantae-Volvox_carteri_72667_jgi:0.075406745,((((Plantae-Arabidopsis_thaliana_15221075:0.09972799,Plantae-Oryza_sativa_115485695:0.12576574)100.0:0.071448036,Plantae-Physcomitrella_patens_134753:0.1873088)100.0:0.074857235,(Plantae-Ostreococcus_lucimarinus_43938:0.041374583,Plantae-Ostreococcus_tauri_20226:0.…	GR	Q2R3E2	2.17415e-147	15221075	NP_172633.1	CYP51G1 (CYTOCHROME P450 51); oxygen binding	2.76e-140
Plantae-Chlamydomonas_reinhardtii_126820	(Plantae-Chlamydomonas_reinhardtii_126820:0.055013545,(Plantae-Volvox_carteri_77886_jgi:0.085952826,((Plantae-Ostreococcus_lucimarinus_41212:0.08849151,Plantae-Ostreococcus_tauri_18035:0.13048634)100.0:0.32381314,(Opisthokonta-Drosophila_melanogaster_19922384:0.64856666,(((Plantae-Physcomitrella_patens_111236:0.10126126,(Plantae-Physcomitrella_patens_201540:0.094278134,Plantae-Physcomitrella_pate…	TAIR	gene:3688612	2.3065e-141	15219980	NP_178093.1	ATNADP-ME4 (NADP-MALIC ENZYME 4); malate dehydrogenase (oxaloacetate-decarboxylating) (NADP+)/ malic enzyme/ oxidoreductase, acting on NADH or NADPH, NAD or NADP as acceptor	1.84e-136
Plantae-Chlamydomonas_reinhardtii_126835	(Plantae-Chlamydomonas_reinhardtii_126835:0.030093824,(Plantae-Volvox_carteri_77877_jgi:0.03578788,(Plantae-Ostreococcus_lucimarinus_48839:0.1313193,(((((Plantae-Arabidopsis_thaliana_15233779:0.020823292,Plantae-Arabidopsis_thaliana_15240578:0.023781015)100.0:0.039413977,Plantae-Oryza_sativa_115487998:0.06037612)45.0:0.0015477162,(Plantae-Physcomitrella_patens_232922:0.018216977,Plantae-Physcomit…	GR	Q2QV45	5.2307e-273	15233779	NP_194159.1	CPHSC70-1 (chloroplast heat shock protein 70-1); ATP binding / unfolded protein binding	0
Plantae-Chlamydomonas_reinhardtii_126865	(Plantae-Chlamydomonas_reinhardtii_126865:0.06395407,(Plantae-Volvox_carteri_84256_jgi:0.043676592,((Plantae-Physcomitrella_patens_47040:0.048491824,Plantae-Physcomitrella_patens_47201:0.053044595)100.0:0.11438719,((((Plantae-Arabidopsis_thaliana_15224221:0.10397102,Plantae-Arabidopsis_thaliana_15231608:0.12255663)73.0:0.040829565,Plantae-Arabidopsis_thaliana_15224222:0.19394326)52.0:0.0314451,Pl…	TAIR	gene:3695883	1.22134e-69	15224221	NP_181837.1	aconitase C-terminal domain-containing protein	2.82e-67
Plantae-Chlamydomonas_reinhardtii_127491	(Plantae-Chlamydomonas_reinhardtii_127491:0.038148195,(Plantae-Volvox_carteri_74111_jgi:0.036972437,(((Plantae-Oryza_sativa_115440231:0.09378837,Plantae-Oryza_sativa_115464807:0.10887287)100.0:0.05967303,((Plantae-Arabidopsis_thaliana_18402407:0.04171871,Plantae-Arabidopsis_thaliana_15239909:0.10172483)100.0:0.039969657,Plantae-Arabidopsis_thaliana_18394225:0.09676482)100.0:0.052832834)100.0:0.10…	TAIR	gene:2028562	5.65054e-156	18402407	NP_564535.1	signal recognition particle 54 kDa protein 3 / SRP54 (SRP-54C)	3.21e-152
Plantae-Chlamydomonas_reinhardtii_128002	(Plantae-Chlamydomonas_reinhardtii_128002:0,(Plantae-Chlamydomonas_reinhardtii_128002:0,(Plantae-Volvox_carteri_80084_jgi:0.055694856,((Plantae-Chlamydomonas_reinhardtii_136252:0.06532559,Plantae-Volvox_carteri_81575_jgi:0.076390214)100.0:0.09161943,((Plantae-Ostreococcus_lucimarinus_47501:0.043781932,Plantae-Ostreococcus_tauri_26941:0.03700732)100.0:0.12193694,(((Plantae-Oryza_sativa_115435974:0…	TAIR	gene:1005867841	8.65094e-151	15230174	NP_191253.1	AT103 (DICARBOXYLATE DIIRON 1)	8.17e-148
Plantae-Chlamydomonas_reinhardtii_128015	(Plantae-Chlamydomonas_reinhardtii_128015:0.10470095,(Plantae-Volvox_carteri_57892_jgi:0.07275441,((Plantae-Physcomitrella_patens_122525:0.23975159,(Plantae-Arabidopsis_thaliana_18404337:0.16145566,Plantae-Oryza_sativa_115439911:0.17751971)100.0:0.15568331)95.0:0.07253852,(((Plantae-Ostreococcus_tauri_18034:0.13457869,Plantae-Ostreococcus_lucimarinus_41009:0.13431089)100.0:0.27772036,(Bacteria-Th…	UNIPROT	P74082	5.87424e-69	18404337	NP_564622.1	RNA-binding S4 domain-containing protein	3.6e-64
Plantae-Chlamydomonas_reinhardtii_128032	(Plantae-Chlamydomonas_reinhardtii_128032:0.54041374,((Opisthokonta-Magnaporthe_grisea_39945524:0.44664016,Opisthokonta-Ustilago_maydis_71005474:0.6066914)44.0:0.03697584,(((Cyanobacteria-Nodularia_spumigena_CCY9414_119511617:0.08520019,Cyanobacteria-Nostoc_punctiforme_PCC_73102_23129244:0.1080334)100.0:0.22307065,Cyanobacteria-Gloeobacter_violaceus_PCC_7421_37522170:0.281709)88.0:0.07684579,(Bac…	GR	Q2QTQ1	1.95007e-16	22329419	NP_172325.2	ATCPNIFS/ATNFS2/ATSUFS/CPNIFS/SUFS (CHLOROPLASTIC NIFS-LIKE CYSTEINE DESULFURASE); cysteine desulfurase/ selenocysteine lyase/ transaminase	5.31e-14
Plantae-Chlamydomonas_reinhardtii_128295	(Plantae-Chlamydomonas_reinhardtii_128295:0.08097709,(Plantae-Volvox_carteri_80852_jgi:0.12720798,(((((Plantae-Oryza_sativa_115468796:0.019115293,Plantae-Oryza_sativa_115444939:0.07337202)82.0:0.036237672,(Plantae-Arabidopsis_thaliana_18400838:0.018263578,Plantae-Arabidopsis_thaliana_42562711:0.02859184)100.0:0.05860516)42.0:0.0027672034,Plantae-Arabidopsis_thaliana_18394249:0.110412784)100.0:0.0…	TAIR	gene:2093181	1.02145e-89	18400838	NP_566519.1	transducin family protein / WD-40 repeat family protein	7.23e-87
Plantae-Chlamydomonas_reinhardtii_128371	(Plantae-Chlamydomonas_reinhardtii_128371:0.062249858,(Plantae-Volvox_carteri_105093_jgi:0.053581957,((Chromalveolata-Phaeodactylum_tricornutum_18103:0.18167768,Chromalveolata-Thalassiosira_pseudonana_4070:0.2748052)100.0:0.13154995,(((2_Chromalveolata-Karenia_brevis_Contig116_1[unknown taxonomy]:0.0034591085,Chromalveolata-Karenia_brevis_Contig3348_4:0.032258973)100.0:0.053764157,Chromalveolata-…	GR	Q7XKJ8	2.59252e-13	18401044	NP_566539.1	isochorismatase hydrolase family protein	3.59e-08
Plantae-Chlamydomonas_reinhardtii_128541	(Plantae-Chlamydomonas_reinhardtii_128541:0,(Plantae-Chlamydomonas_reinhardtii_128541:0,(Plantae-Volvox_carteri_76956_jgi:0.032858394,((Plantae-Ostreococcus_lucimarinus_35780:0.07610446,Plantae-Ostreococcus_tauri_18209:0.09501249)100.0:0.14092237,(((((Plantae-Physcomitrella_patens_108225:0.016275987,Plantae-Physcomitrella_patens_184719:0.017060433)86.0:0.008448299,Plantae-Physcomitrella_patens_54…	TAIR	gene:3356178	1.56139e-163	15238933	NP_199641.1	ADG1 (ADP GLUCOSE PYROPHOSPHORYLASE SMALL SUBUNIT 1); glucose-1-phosphate adenylyltransferase	4.27e-160
Plantae-Chlamydomonas_reinhardtii_128576	(Plantae-Chlamydomonas_reinhardtii_128576:0.12777118,((Plantae-Chlamydomonas_reinhardtii_115511:0.08660399,Plantae-Volvox_carteri_82085_jgi:0.10856571)71.0:0.044369437,(Plantae-Volvox_carteri_93824_jgi:0.14845899,(((((Cyanobacteria-Nodularia_spumigena_CCY9414_119511133:0.084204145,(Cyanobacteria-Nostoc_punctiforme_PCC_73102_23129271:0.09511966,(Cyanobacteria-Nostoc_sp._PCC_7120_17230850:0,Cyanoba…	TAIR	gene:2094517	5.49864e-34	18404556	NP_566768.1	6-phosphogluconate dehydrogenase NAD-binding domain-containing protein	4.37e-31
Plantae-Chlamydomonas_reinhardtii_128624	(Plantae-Chlamydomonas_reinhardtii_128624:0.12293698,(Plantae-Volvox_carteri_85348_jgi:0.121957816,((Plantae-Physcomitrella_patens_227898:0.23536173,Plantae-Ostreococcus_lucimarinus_34089:0.3160573)32.0:0.018073656,(((((Plantae-Oryza_sativa_115452149:0.103580266,Plantae-Oryza_sativa_115452153:0.14425589)99.0:0.066279344,Plantae-Arabidopsis_thaliana_15239327:0.17022432)73.0:0.03597705,(((Plantae-A…	TAIR	gene:3440472	3.97253e-86	15239327	NP_196225.1	tropinone reductase, putative / tropine dehydrogenase, putative	1.38e-83
Plantae-Chlamydomonas_reinhardtii_128745	(Plantae-Chlamydomonas_reinhardtii_128745:0.048298955,(Plantae-Volvox_carteri_105291_jgi:0.03076957,((Plantae-Ostreococcus_lucimarinus_31184:0.0387839,Plantae-Ostreococcus_tauri_8361:0.045097582)100.0:0.15692906,(((((Plantae-Oryza_sativa_115461056:0.09377233,Plantae-Arabidopsis_thaliana_15219376:0.12285182)100.0:0.0590965,Plantae-Physcomitrella_patens_152870:0.1822335)100.0:0.1444916,((Plantae-Ch…	GR	P93431	7.3542e-146	30687999	NP_850321.1	RCA (RUBISCO ACTIVASE)	1.5e-141
Plantae-Chlamydomonas_reinhardtii_128906	(Plantae-Chlamydomonas_reinhardtii_128906:0.041610394,(Plantae-Volvox_carteri_43808_jgi:0.047242943,(((((Cyanobacteria-Nostoc_punctiforme_PCC_73102_23127877:0.058169797,(Cyanobacteria-Nostoc_sp._PCC_7120_17227817:0.008684624,Cyanobacteria-Anabaena_variabilis_ATCC_29413_75910909:0.019947188)100.0:0.04504792)100.0:0.10847277,((Cyanobacteria-Synechococcus_sp._JA-3-3Ab_86605187:0.04209772,Cyanobacter…	UNIPROT	P0AF01	7.69014e-25	NO_HIT	NO_HIT	NO_HIT	NO_HIT
Plantae-Chlamydomonas_reinhardtii_129019	(Plantae-Chlamydomonas_reinhardtii_129019:0.024089,(Plantae-Volvox_carteri_76662_jgi:0.019127602,(Plantae-Ostreococcus_tauri_22974:0.10038402,(Plantae-Arabidopsis_thaliana_15217555:0.11067958,(Plantae-Arabidopsis_thaliana_15222111:0.10124874,(((((((((Cyanobacteria-Cyanothece_sp._CCY0110_126658809:0.016382772,Cyanobacteria-Crocosphaera_watsonii_WH_8501_67925025:0.026833829)100.0:0.059101794,Cyanob…	TAIR	gene:1944695	5.30943e-147	15217555	NP_174996.1	GAPB (GLYCERALDEHYDE-3-PHOSPHATE DEHYDROGENASE B SUBUNIT); glyceraldehyde-3-phosphate dehydrogenase	2.44e-143
Plantae-Chlamydomonas_reinhardtii_129105	(Plantae-Chlamydomonas_reinhardtii_129105:0.2488676,(Plantae-Volvox_carteri_84369_jgi:0.24236433,((Plantae-Ostreococcus_tauri_31603:0.23241185,Plantae-Ostreococcus_lucimarinus_7195:0.22747365)100.0:0.2377256,(((((((Cyanobacteria-Lyngbya_sp._PCC_8106_119494201:0.1416831,Cyanobacteria-Nostoc_sp._PCC_7120_17229900:0.14456938)90.0:0.039438162,Cyanobacteria-Cyanothece_sp._CCY0110_126657413:0.23152886)…	NO_HIT	NO_HIT	NO_HIT	NO_HIT	NO_HIT	NO_HIT	NO_HIT
Plantae-Chlamydomonas_reinhardtii_129557	(Plantae-Chlamydomonas_reinhardtii_129557:0.03096284,(Plantae-Volvox_carteri_81843_jgi:0.025732504,((((Plantae-Oryza_sativa_115452503:0.08442598,Plantae-Arabidopsis_thaliana_18418270:0.095288016)99.0:0.042874396,Plantae-Physcomitrella_patens_121808:0.1488833)100.0:0.050960954,(Plantae-Oryza_sativa_115451309:0.21238773,Plantae-Arabidopsis_thaliana_18397344:0.25500834)65.0:0.016410785)92.0:0.053115…	TAIR	gene:3714001	4.33803e-162	18418270	NP_567934.1	AGD2 (ABERRANT GROWTH AND DEATH 2); transaminase	2.55e-158
Plantae-Chlamydomonas_reinhardtii_129990	(Plantae-Chlamydomonas_reinhardtii_129990:0.10224245,(Plantae-Volvox_carteri_105162_jgi:0.09638785,((Plantae-Ostreococcus_lucimarinus_40586:0.085733436,Plantae-Ostreococcus_tauri_37044:0.1053218)100.0:0.11806945,(((Plantae-Oryza_sativa_115448129:0.15991674,Plantae-Arabidopsis_thaliana_15217804:0.1671793)90.0:0.0406165,Plantae-Physcomitrella_patens_205965:0.20262389)100.0:0.05411391,((Chromalveola…	GR	Q1PBH7	1.29443e-102	15217804	NP_176677.1	G-TMT (GAMMA-TOCOPHEROL METHYLTRANSFERASE)	1.45e-91
Plantae-Chlamydomonas_reinhardtii_130314	(Plantae-Chlamydomonas_reinhardtii_130314:0.13737325,(Plantae-Volvox_carteri_46111_jgi:0.06933976,(((Plantae-Arabidopsis_thaliana_18423107:0.26290864,Plantae-Physcomitrella_patens_61470:0.2706084)51.0:0.027023755,Plantae-Ostreococcus_lucimarinus_12955:0.37430093)50.0:0.017639877,(Plantae-Cyanidioschyzon_merolae_CMG009C:0.46788883,((((Bacteria-Geobacillus_thermodenitrificans_138897065:0.061870318,…	TAIR	gene:2170050	1.53939e-34	18423107	NP_568720.1	methyltransferase-related	7.99e-33
Plantae-Chlamydomonas_reinhardtii_130438	(Plantae-Chlamydomonas_reinhardtii_130438:0.0944593,(Plantae-Volvox_carteri_84931_jgi:0.13957006,((Plantae-Physcomitrella_patens_161680:0.17437829,(Plantae-Arabidopsis_thaliana_22330293:0.105595715,Plantae-Oryza_sativa_115456509:0.11658119)100.0:0.068773694)100.0:0.09961592,(((Cyanobacteria-Crocosphaera_watsonii_WH_8501_67920584:0.081288785,Cyanobacteria-Cyanothece_sp._CCY0110_126660421:0.0745101…	TAIR	gene:3686379	4.70881e-159	22330293	NP_176088.2	amine oxidase family	2.06e-155
Plantae-Chlamydomonas_reinhardtii_131002	(Plantae-Chlamydomonas_reinhardtii_131002:0.41569895,((((Bacteria-Ralstonia_eutropha_116695868:0.19449688,Bacteria-Rhodopseudomonas_palustris_115526151:0.23518248)99.0:0.0747438,Bacteria-Rhodospirillum_rubrum_83593058:0.2568561)88.0:0.038456354,Bacteria-Paracoccus_denitrificans_119387477:0.40554908)83.0:0.037704147,(Cyanobacteria-Gloeobacter_violaceus_PCC_7421_37521715:0.44790474,(((Cyanobacteria…	NO_HIT	NO_HIT	NO_HIT	NO_HIT	NO_HIT	NO_HIT	NO_HIT
Plantae-Chlamydomonas_reinhardtii_131439	(Plantae-Chlamydomonas_reinhardtii_131439:0,(Plantae-Chlamydomonas_reinhardtii_138696:0.100083455,(Plantae-Volvox_carteri_57571_jgi:0.035405096,((Plantae-Ostreococcus_lucimarinus_36933:0.027573021,Plantae-Ostreococcus_tauri_303:0.04722819)100.0:0.11204705,((Plantae-Physcomitrella_patens_202365:0.09203924,(Plantae-Arabidopsis_thaliana_15234320:0.05209404,Plantae-Oryza_sativa_115436264:0.11380264)9…	TAIR	gene:2141334	6.52918e-150	15234320	NP_192089.1	preprotein translocase secA subunit, putative	1.23e-146
Plantae-Chlamydomonas_reinhardtii_131630	(Plantae-Chlamydomonas_reinhardtii_131630:0.15507431,(Plantae-Volvox_carteri_72563_jgi:0.1546559,((Plantae-Physcomitrella_patens_232874:0.308701,(Plantae-Arabidopsis_thaliana_15229305:0,Plantae-Arabidopsis_thaliana_42572567:0.027615167)100.0:0.34885523)100.0:0.21255533,((((Plantae-Cyanidioschyzon_merolae_CMR396C:0.08619124,Plantae-Cyanidioschyzon_merolae_CMD109C:0.06677811)100.0:0.26354167,(Chrom…	GR	Q0JDG2	7.26736e-24	15238825	NP_199597.1	unknown protein	8.49e-27
Plantae-Chlamydomonas_reinhardtii_131659	(Plantae-Chlamydomonas_reinhardtii_131659:0.12219345,(Plantae-Volvox_carteri_78955_jgi:0.14388952,(Cyanobacteria-Gloeobacter_violaceus_PCC_7421_37521318:0.27484086,((Plantae-Ostreococcus_lucimarinus_31489:0.12258216,Plantae-Ostreococcus_tauri_23679:0.12070455)100.0:0.19401334,((Plantae-Physcomitrella_patens_114984:0.21521595,(Plantae-Oryza_sativa_115444927:0.15954924,(Plantae-Arabidopsis_thaliana…	TAIR	gene:1944629	5.5491e-163	18400841	NP_566520.1	UVR3 (UV REPAIR DEFECTIVE 4)	1.55e-159
Plantae-Chlamydomonas_reinhardtii_131754	(Plantae-Chlamydomonas_reinhardtii_131754:0.17863004,(Plantae-Volvox_carteri_80804_jgi:0.074281834,((Plantae-Physcomitrella_patens_62234:0.15471043,(Plantae-Oryza_sativa_115474501:0.115041815,Plantae-Arabidopsis_thaliana_18408106:0.12443816)100.0:0.093370825)100.0:0.07659043,(Plantae-Physcomitrella_patens_131575:0.3592014,(((Plantae-Arabidopsis_thaliana_18379048:0,Plantae-Arabidopsis_thaliana_425…	TAIR	gene:2010855	2.31794e-60	18408106	NP_564838.1	unknown protein	7.18e-58
Plantae-Chlamydomonas_reinhardtii_132194	(Plantae-Chlamydomonas_reinhardtii_132194:0.030501984,(Plantae-Volvox_carteri_74033_jgi:0.021737235,((Plantae-Ostreococcus_tauri_13162:0.040004984,Plantae-Ostreococcus_lucimarinus_17656:0.03779473)100.0:0.2113183,((Plantae-Physcomitrella_patens_188035:0.12808473,(Plantae-Arabidopsis_thaliana_15226690:0.09673062,Plantae-Oryza_sativa_115452897:0.09400951)99.0:0.060403306)95.0:0.040520333,(((((Plant…	GR	Q10LR9	2.10125e-131	15226690	NP_181581.1	HEME2; uroporphyrinogen decarboxylase	4.59e-124
Plantae-Chlamydomonas_reinhardtii_132204	(Plantae-Chlamydomonas_reinhardtii_132204:0.1952611,(Plantae-Volvox_carteri_92181_jgi:0.08769282,(((Plantae-Physcomitrella_patens_136740:0.16240683,(Plantae-Oryza_sativa_115464251:0.14138106,Plantae-Arabidopsis_thaliana_30693932:0.1903179)99.0:0.04725446)99.0:0.08902611,(Plantae-Ostreococcus_tauri_8587:0.06388973,Plantae-Ostreococcus_lucimarinus_32758:0.0580887)100.0:0.17845476)39.0:0.008565084,(…	GR	Q60EM2	2.69263e-54	15232358	NP_190958.1	uracil phosphoribosyltransferase, putative / UMP pyrophosphorylase, putative / UPRTase, putative	3.76e-49
Plantae-Chlamydomonas_reinhardtii_132210	(Plantae-Chlamydomonas_reinhardtii_132210:0,(Plantae-Chlamydomonas_reinhardtii_132210:0,(Plantae-Volvox_carteri_81546_jgi:0.0385809,(((Plantae-Ostreococcus_lucimarinus_46028:0.05990206,Plantae-Ostreococcus_tauri_28479:0.060861602)100.0:0.11419944,(((Plantae-Cyanidioschyzon_merolae_CMJ305C:0.17687881,((Chromalveolata-Phaeodactylum_tricornutum_29157:0.05342939,Chromalveolata-Thalassiosira_pseudonan…	TAIR	gene:2205214	2.07156e-169	15223484	NP_176015.1	phosphoglycerate kinase, putative	1.33e-165
Plantae-Chlamydomonas_reinhardtii_132437	(Plantae-Chlamydomonas_reinhardtii_132437:0.035754777,(Plantae-Volvox_carteri_108323_jgi:0.039365854,((Plantae-Ostreococcus_lucimarinus_47864:0.015641352,Plantae-Ostreococcus_tauri_4518:0.03842587)100.0:0.23877284,((Plantae-Physcomitrella_patens_191594:0.06357544,(Plantae-Arabidopsis_thaliana_15236930:0.04580148,Plantae-Oryza_sativa_115477733:0.054455124)100.0:0.07988297)100.0:0.102748506,((Plant…	TAIR	gene:2139493	3.43614e-08	15236930	NP_195251.1	vestitone reductase-related	1.3e-112
Plantae-Chlamydomonas_reinhardtii_13257	(Plantae-Chlamydomonas_reinhardtii_13257:0.13648555,(Plantae-Volvox_carteri_117683_jgi:0.14446661,((((Cyanobacteria-Thermosynechococcus_elongatus_BP-1_22299693:0.14966547,Cyanobacteria-Synechocystis_sp._PCC_6803_16329715:0.22502798)73.0:0.08037923,(((Cyanobacteria-Anabaena_variabilis_ATCC_29413_75907142:0.09108224,Cyanobacteria-Nodularia_spumigena_CCY9414_119511377:0.08697657)66.0:0.030626092,(Cy…	TAIR	gene:3356202	5.56336e-78	15240578	NP_199802.1	cpHSC70-2 (HEAT SHOCK PROTEIN 70-7); ATP binding / unfolded protein binding	6.27e-74
Plantae-Chlamydomonas_reinhardtii_132633	(Plantae-Chlamydomonas_reinhardtii_132633:0.037228934,(Plantae-Chlamydomonas_reinhardtii_107685:0,((((((Plantae-Arabidopsis_thaliana_18416821:0.0951589,Plantae-Arabidopsis_thaliana_15240475:0.16052045)94.0:0.0496392,(Plantae-Oryza_sativa_115475980:0.048792724,Plantae-Oryza_sativa_115478362:0.088229075)100.0:0.10190995)100.0:0.09426579,Plantae-Physcomitrella_patens_110204:0.28183588)60.0:0.0286342…	TAIR	gene:2116276	1.84239e-41	18416821	NP_567757.1	AR192; adenyl-nucleotide exchange factor/ chaperone binding / protein binding / protein homodimerization	3.84e-38
Plantae-Chlamydomonas_reinhardtii_132687	(Plantae-Chlamydomonas_reinhardtii_132687:0.0036402068,(Plantae-Chlamydomonas_reinhardtii_196424:0.0037581008,(Plantae-Volvox_carteri_68965_jgi:0.082814336,(Plantae-Galdieria_sulphuraria_HET_31E01_2:0.3742334,(Excavate-Trypanosoma_cruzi_71663993:0.34107426,(Plantae-Cyanidioschyzon_merolae_CMJ270C:0.31605014,(((((Plantae-Oryza_sativa_115435230:0.08439641,Plantae-Oryza_sativa_115435232:0.04993339)7…	GR	Q9LDQ4	1.05537e-98	15226758	NP_180997.1	CYP710A1 (cytochrome P450, family 710, subfamily A, polypeptide 1); C-22 sterol desaturase/ oxygen binding	6.75e-98
Plantae-Chlamydomonas_reinhardtii_132865	(Plantae-Chlamydomonas_reinhardtii_132865:0.11980813,(Plantae-Volvox_carteri_107487_jgi:0.09608025,((((Plantae-Arabidopsis_thaliana_79557518:0.053065374,Plantae-Arabidopsis_thaliana_42567414:0.044820465)100.0:0.0666117,(Plantae-Oryza_sativa_115467864:0.04514,Plantae-Oryza_sativa_115448263:0.061306883)100.0:0.07021017)44.0:0.009225265,Plantae-Physcomitrella_patens_113830:0.12261897)75.0:0.01555247…	TAIR	gene:3715464	8.6134e-120	42567414	NP_195271.2	NTR1 (NADPH-dependent thioredoxin reductase 1)	6.78e-116
Plantae-Chlamydomonas_reinhardtii_132888	(Plantae-Chlamydomonas_reinhardtii_132888:0.020312607,(Plantae-Volvox_carteri_75999_jgi:0.019692726,((Plantae-Arabidopsis_thaliana_18414006:0.070090525,(Plantae-Oryza_sativa_115443927:0.0799968,Plantae-Physcomitrella_patens_194951:0.094005644)65.0:0.018484075)77.0:0.021640737,(Cyanobacteria-Trichodesmium_erythraeum_IMS101_113476324:0.120876655,((Plantae-Cyanidioschyzon_merolae_CMS078C:0.14840528,…	TAIR	gene:2142119	1.08687e-220	18414006	NP_567405.1	aconitase family protein / aconitate hydratase family protein	0
Plantae-Chlamydomonas_reinhardtii_133238	(Plantae-Chlamydomonas_reinhardtii_133238:0.008671099,(Plantae-Volvox_carteri_82311_jgi:0.011053406,(Plantae-Arabidopsis_thaliana_7525042:0.2806103,((((((((((Chlamydia-Chlamydophila_felis_89898467:0.017539727,Chlamydia-Chlamydophila_abortus_62184968:0.018392283)62.0:0.004770537,Chlamydia-Chlamydophila_caviae_29840110:0.017277123)99.0:0.03337624,Chlamydia-Chlamydophila_pneumoniae_15617982:0.065137…	UNIPROT	P0A9Q5	5.53334e-68	7525042	NP_051068.1	acetyl-CoA carboxylase beta subunit	4.77e-83
Plantae-Chlamydomonas_reinhardtii_133249	(Plantae-Chlamydomonas_reinhardtii_133249:0.10407199,(Plantae-Volvox_carteri_77347_jgi:0.13900578,(((((((((((((((Chromalveolata-Tetrahymena_thermophila_118352690:0.1521455,Chromalveolata-Tetrahymena_thermophila_118352692:0.19079925)100.0:0.17255352,((Bacteria-Burkholderia_xenovorans_91781592:0.27307057,Plantae-Porphyra_yezoensis_Contig1706_1:0.25593737)77.0:0.048275717,Bacteria-Rhodospirillum_rub…	UNIPROT	Q55136	7.87311e-42	42573371	NP_974782.1	CA2 (BETA CARBONIC ANHYDRASE 2); carbonate dehydratase/ zinc ion binding	9.53e-13
Plantae-Chlamydomonas_reinhardtii_133308	(Plantae-Chlamydomonas_reinhardtii_133308:0.07838312,(Plantae-Volvox_carteri_67654_jgi:0.07284785,((((Plantae-Arabidopsis_thaliana_15239604:0.065235615,Plantae-Oryza_sativa_115484103:0.094137006)100.0:0.07116811,Plantae-Physcomitrella_patens_146798:0.14622019)100.0:0.11017789,Plantae-Ostreococcus_lucimarinus_10432:0.29429987)49.0:0.008549971,(((((((((Cyanobacteria-Anabaena_variabilis_ATCC_29413_7…	GR	Q2RAR6	7.30069e-74	15239604	NP_200240.1	cytochrome c biogenesis protein family	1.29e-67
Plantae-Chlamydomonas_reinhardtii_133829	(Plantae-Chlamydomonas_reinhardtii_133829:0.1022646,(Plantae-Volvox_carteri_75878_jgi:0.08808913,(((((Cyanobacteria-Nodularia_spumigena_CCY9414_119511885:0.100678355,((Cyanobacteria-Anabaena_variabilis_ATCC_29413_75907644:0.011218977,Cyanobacteria-Nostoc_sp._PCC_7120_17232744:0.016560586)100.0:0.08758833,Cyanobacteria-Nostoc_punctiforme_PCC_73102_23127439:0.09186667)60.0:0.01307184)100.0:0.095686…	GR	Q7X6S1	9.09738e-67	79350735	NP_173750.3	UbiE/COQ5 methyltransferase family protein	5.19e-63
Plantae-Chlamydomonas_reinhardtii_133924	(Plantae-Chlamydomonas_reinhardtii_133924:0.064267755,(Plantae-Volvox_carteri_81084_jgi:0.08191475,((Plantae-Ostreococcus_lucimarinus_37879:0.024380608,Plantae-Ostreococcus_tauri_35009:0.058405586)100.0:0.114970855,((Plantae-Volvox_carteri_90775_jgi:0.05074122,Plantae-Chlamydomonas_reinhardtii_183942:0.053399038)100.0:0.121741295,(((((((((((((((Cyanobacteria-Cyanothece_sp._CCY0110_126660281:0.020…	GENEDB_SPOMBE	SPBC27.08c	1.39375e-69	18394801	NP_564099.1	APS2 (ATP SULFURYLASE PRECURSOR)	1.83e-20
Plantae-Chlamydomonas_reinhardtii_134235	(Plantae-Chlamydomonas_reinhardtii_134235:0.033353627,(Plantae-Volvox_carteri_102786_jgi:0.03810534,(((((Plantae-Arabidopsis_thaliana_18412632:0.10482145,Plantae-Oryza_sativa_115472339:0.1528221)65.0:0.01722683,(Plantae-Physcomitrella_patens_121194:0.03530958,(Plantae-Physcomitrella_patens_148997:0.0319462,Plantae-Physcomitrella_patens_152661:0.04087626)58.0:0.004705258)100.0:0.13353482)61.0:0.01…	TAIR	gene:3715010	1.53211e-108	18412632	NP_567265.1	ATPC1 (ATP synthase gamma chain 1)	5.58e-105
Plantae-Chlamydomonas_reinhardtii_134449	(Plantae-Chlamydomonas_reinhardtii_134449:0.053025577,(Plantae-Volvox_carteri_102820_jgi:0.067445114,(((((((Cyanobacteria-Thermosynechococcus_elongatus_BP-1_22299233:0.10341001,((Cyanobacteria-Nodularia_spumigena_CCY9414_119511089:0.057235625,Cyanobacteria-Nostoc_punctiforme_PCC_73102_23129819:0.066461086)89.0:0.0140265925,Cyanobacteria-Anabaena_variabilis_ATCC_29413_75907717:0.067603625)100.0:0.…	UNIPROT	P69874	4.47079e-52	15220604	NP_176961.1	ATNAP3 (Arabidopsis thaliana non-intrinsic ABC protein 3)	9.69e-23
Plantae-Chlamydomonas_reinhardtii_134594	(Plantae-Chlamydomonas_reinhardtii_134594:0.037998937,(Plantae-Volvox_carteri_107092_jgi:0.03110233,(Plantae-Volvox_carteri_121490_jgi:0.12354595,((((Plantae-Arabidopsis_thaliana_30680676:0.08161276,Plantae-Oryza_sativa_115456135:0.082254186)100.0:0.040348258,Plantae-Physcomitrella_patens_210987:0.13430536)100.0:0.079144865,(Plantae-Ostreococcus_tauri_22853:0.029415363,Plantae-Ostreococcus_lucima…	GR	Q6ATS0	3.75284e-116	30680676	NP_563821.2	CHLD/PDE166 (PIGMENT DEFECTIVE 166); ATP binding / magnesium chelatase/ nucleoside-triphosphatase/ nucleotide binding	0
Plantae-Chlamydomonas_reinhardtii_134606	(Plantae-Chlamydomonas_reinhardtii_134606:0.3449777,((((Plantae-Physcomitrella_patens_131806:0.07010212,Plantae-Physcomitrella_patens_197549:0.060737483)100.0:0.16552475,Plantae-Arabidopsis_thaliana_15228802:0.1728511)98.0:0.09916126,Plantae-Ostreococcus_tauri_28244:0.3836415)53.0:0.023836415,((Opisthokonta-Drosophila_melanogaster_19920464:0.21829681,Opisthokonta-Mus_musculus_27754067:0.20028324)…	TAIR	gene:2081724	6.52518e-89	15228802	NP_191819.1	DNAJ heat shock family protein	9.58e-86
Plantae-Chlamydomonas_reinhardtii_134715	(Plantae-Chlamydomonas_reinhardtii_134715:0.09505942,((Plantae-Chlamydomonas_reinhardtii_39139:0.052979548,Plantae-Chlamydomonas_reinhardtii_138565:0.02611304)69.0:0.031511843,(((Opisthokonta-Mus_musculus_7305523:0.2312282,Opisthokonta-Danio_rerio_82658218:0.39571834)100.0:0.17719245,((Cyanobacteria-Nostoc_punctiforme_PCC_73102_23126570:0.1060492,Cyanobacteria-Lyngbya_sp._PCC_8106_119487516:0.182…	UNIPROT	P10155	1.6656e-53	NO_HIT	NO_HIT	NO_HIT	NO_HIT
Plantae-Chlamydomonas_reinhardtii_134747	(Plantae-Chlamydomonas_reinhardtii_134747:0.20284411,(Plantae-Volvox_carteri_80487_jgi:0.14199637,(((Plantae-Oryza_sativa_115442413:0.14744063,(Plantae-Arabidopsis_thaliana_42563272:0.101339824,Plantae-Arabidopsis_thaliana_30693659:0.08098173)76.0:0.02848452)99.0:0.10977549,Plantae-Physcomitrella_patens_113118:0.2437054)62.0:0.03638565,(Cyanobacteria-Thermosynechococcus_elongatus_BP-1_22299829:0.…	TAIR	gene:2030050	2.51602e-31	42563272	NP_177802.2	ATY1 (Arabidopsis thioredoxin y1); thiol-disulfide exchange intermediate	2.11e-29
Plantae-Chlamydomonas_reinhardtii_134759	(Plantae-Chlamydomonas_reinhardtii_134759:0.0533852,(Plantae-Volvox_carteri_103233_jgi:0.15878932,((Opisthokonta-Mus_musculus_12963569:0.3381878,Chromalveolata-Phytophthora_sojae_136370:0.43234602)34.0:0.07370798,(Cyanobacteria-Lyngbya_sp._PCC_8106_119485475:0.4595948,2_Cyanobacteria-Lyngbya_sp._PCC_8106_119485475[unknown taxonomy]:0.4342231)78.0:0.15575834)100.0:0.6698681)100.0:0)0:0;	UNIPROT	Q15435	3.17812e-16	18420455	NP_568416.1	leucine-rich repeat family protein	1.18e-09
Plantae-Chlamydomonas_reinhardtii_135322	(Plantae-Chlamydomonas_reinhardtii_135322:0.044284075,(Plantae-Volvox_carteri_78664_jgi:0.03444509,(((Plantae-Arabidopsis_thaliana_15217485:0.08185155,Plantae-Oryza_sativa_115488340:0.07600971)100.0:0.034982707,Plantae-Physcomitrella_patens_211595:0.11281889)99.0:0.053892914,((((Plantae-Glaucocystis_nostochinearum_Contig46_2:0.18525572,Plantae-Cyanophora_paradoxa_Contig1831_5:0.14944032)100.0:0.1…	TAIR	gene:2203027	9.70899e-140	15217485	NP_172405.1	catalytic/ coenzyme binding	8.36e-137
Plantae-Chlamydomonas_reinhardtii_135584	(Plantae-Chlamydomonas_reinhardtii_135584:0.06650923,(Plantae-Volvox_carteri_103792_jgi:0.05662345,((Plantae-Ostreococcus_tauri_30569:0.043868866,Plantae-Ostreococcus_lucimarinus_29195:0.05878529)100.0:0.15617539,(((((((((((((((Cyanobacteria-Trichodesmium_erythraeum_IMS101_113478293:0.11955625,Cyanobacteria-Lyngbya_sp._PCC_8106_119486743:0.09568212)35.0:0.021689095,((Cyanobacteria-Anabaena_variab…	UNIPROT	Q7TUV3	4.13334e-117	15233888	NP_193583.1	CHLI1 (CHLORINA 42); magnesium chelatase	2.91e-111
Plantae-Chlamydomonas_reinhardtii_135614	(Plantae-Chlamydomonas_reinhardtii_135614:0.12461543,(((Plantae-Ostreococcus_tauri_17758:0.025925623,Plantae-Ostreococcus_lucimarinus_32100:0.021930398)100.0:0.09186143,Chromalveolata-Alexandrium_tamarense_UI-D-GC1-aaw-m-10-0-UI.s1_:0.27611312)33.0:0.018706646,(((Plantae-Arabidopsis_thaliana_30697525:0.029794753,((Plantae-Physcomitrella_patens_111326:0.020478498,Plantae-Physcomitrella_patens_1221…	UNIPROT	Q43157	2.21699e-107	15240250	NP_200949.1	RPE (EMBRYO DEFECTIVE 2728); ribulose-phosphate 3-epimerase	1.82e-104
Plantae-Chlamydomonas_reinhardtii_135762	(Plantae-Chlamydomonas_reinhardtii_135762:0.028688787,(Plantae-Volvox_carteri_79418_jgi:0.029699532,((((Plantae-Physcomitrella_patens_119751:0.015089202,Plantae-Physcomitrella_patens_124727:0.012143949)100.0:0.091915205,((Plantae-Arabidopsis_thaliana_30694853:0.066559374,Plantae-Arabidopsis_thaliana_15233888:0.06399139)73.0:0.008631623,Plantae-Oryza_sativa_115453785:0.06176032)100.0:0.0511939)93.…	UNIPROT	P58571	7.75716e-145	15233888	NP_193583.1	CHLI1 (CHLORINA 42); magnesium chelatase	1.54e-133
Plantae-Chlamydomonas_reinhardtii_135825	(Plantae-Chlamydomonas_reinhardtii_135825:0.13637556,(Plantae-Volvox_carteri_66373_jgi:0.12568934,((((Plantae-Oryza_sativa_115448295:0.120419666,(Plantae-Oryza_sativa_115471735:0.17198716,Plantae-Oryza_sativa_115471737:0.1877135)68.0:0.020124864)79.0:0.038054816,Plantae-Arabidopsis_thaliana_15229956:0.17899923)67.0:0.0345793,(Plantae-Physcomitrella_patens_178365:0.031460404,Plantae-Physcomitrella…	TAIR	gene:1944539	1.59418e-110	15229956	NP_187819.1	FAD2 (FATTY ACID DESATURASE 2); delta12-fatty acid dehydrogenase	1.31e-107
Plantae-Chlamydomonas_reinhardtii_136037	(Plantae-Chlamydomonas_reinhardtii_136037:0,(Plantae-Chlamydomonas_reinhardtii_128541:0,(Plantae-Volvox_carteri_76956_jgi:0.032858394,((Plantae-Ostreococcus_lucimarinus_35780:0.07610446,Plantae-Ostreococcus_tauri_18209:0.09501249)100.0:0.14092237,(((((Plantae-Physcomitrella_patens_108225:0.016275987,Plantae-Physcomitrella_patens_184719:0.017060433)83.0:0.008448299,Plantae-Physcomitrella_patens_54…	TAIR	gene:3356178	1.56139e-163	15238933	NP_199641.1	ADG1 (ADP GLUCOSE PYROPHOSPHORYLASE SMALL SUBUNIT 1); glucose-1-phosphate adenylyltransferase	4.27e-160
Plantae-Chlamydomonas_reinhardtii_136383	(Plantae-Chlamydomonas_reinhardtii_136383:0.08540978,(Plantae-Volvox_carteri_58287_jgi:0.087059475,((Plantae-Oryza_sativa_115461306:0.12336475,Plantae-Arabidopsis_thaliana_18403021:0.24326053)98.0:0.14153016,(((Plantae-Physcomitrella_patens_148252:0.0926203,Plantae-Physcomitrella_patens_113971:0.13052325)100.0:0.17389457,(Plantae-Ostreococcus_lucimarinus_9748:0.0920559,Plantae-Ostreococcus_tauri_…	GR	Q7XKD0	7.22206e-36	18403021	NP_564566.1	ATHX (THIOREDOXIN X); thiol-disulfide exchange intermediate	7.6e-31
Plantae-Chlamydomonas_reinhardtii_136390	(Plantae-Chlamydomonas_reinhardtii_136390:0.05065042,(Plantae-Volvox_carteri_108314_jgi:0.1894907,((Plantae-Physcomitrella_patens_219538:0.2360837,(Plantae-Arabidopsis_thaliana_15230899:0.16094603,Plantae-Oryza_sativa_115451403:0.15952587)100.0:0.12281884)75.0:0.032537125,((Plantae-Ostreococcus_lucimarinus_4583:0.110541165,Plantae-Ostreococcus_tauri_31937:0.16723983)100.0:0.21291256,(Chromalveola…	TAIR	gene:2091160	1.4412e-98	15230899	NP_188597.1	radical SAM domain-containing protein	2.48e-95
Plantae-Chlamydomonas_reinhardtii_136413	(Plantae-Chlamydomonas_reinhardtii_136413:0.039566893,(Plantae-Volvox_carteri_120809_jgi:0.046507716,(((Plantae-Ostreococcus_lucimarinus_31565:0.03545625,Plantae-Ostreococcus_tauri_17215:0.061917912)100.0:0.09943937,(((Plantae-Physcomitrella_patens_214814:0.03253301,((Plantae-Physcomitrella_patens_118108:0.01684178,Plantae-Physcomitrella_patens_150511:0.025269706)79.0:0.023015384,Plantae-Physcomi…	UNIPROT	P52231	1.63822e-40	15232567	NP_188155.1	ATHM4 (Arabidopsis thioredoxin M-type 4); thiol-disulfide exchange intermediate	5.23e-34
Plantae-Chlamydomonas_reinhardtii_136589	(Plantae-Chlamydomonas_reinhardtii_136589:0.048824925,(Plantae-Volvox_carteri_81013_jgi:0.051073227,((((((Plantae-Arabidopsis_thaliana_79325287:0.04014218,Plantae-Arabidopsis_thaliana_79330812:0.057680115)93.0:0.019305078,Plantae-Oryza_sativa_115482724:0.09961494)31.0:0.004644321,Plantae-Arabidopsis_thaliana_79316418:0.071123354)38.0:0.014750066,(Plantae-Physcomitrella_patens_233056:0.022186076,P…	TAIR	gene:2020737	9.21602e-116	79316418	NP_001030948.1	POR C (PROTOCHLOROPHYLLIDE OXIDOREDUCTASE); oxidoreductase/ protochlorophyllide reductase	1.2e-111
Plantae-Chlamydomonas_reinhardtii_136810	(Plantae-Chlamydomonas_reinhardtii_136810:0.033526864,(Plantae-Volvox_carteri_77841_jgi:0.020820273,((Plantae-Ostreococcus_lucimarinus_48773:0.0076663215,Plantae-Ostreococcus_tauri_25043:0.008682816)100.0:0.08876406,((((Plantae-Physcomitrella_patens_165954:0.013186298,Plantae-Physcomitrella_patens_200376:0.014841014)85.0:0.0059902156,Plantae-Physcomitrella_patens_204424:0.022338143)100.0:0.073774…	TAIR	gene:2019164	1.01454e-179	15221261	NP_177587.1	geranylgeranyl reductase	1.43e-176
Plantae-Chlamydomonas_reinhardtii_136888	(Plantae-Chlamydomonas_reinhardtii_136888:0.055951305,(Plantae-Volvox_carteri_108038_jgi:0.057539336,((((Plantae-Physcomitrella_patens_212395:0.027781952,Plantae-Physcomitrella_patens_182528:0.03554355)100.0:0.09145358,(Plantae-Physcomitrella_patens_132131:0.07087561,Plantae-Physcomitrella_patens_130231:0.07026405)100.0:0.06041229)94.0:0.0109456135,(Plantae-Oryza_sativa_115439209:0.098694414,Plan…	TAIR	gene:1005836978	0	30696340	NP_200158.2	GLT1 (NADH-dependent glutamate synthase 1 gene)	0
Plantae-Chlamydomonas_reinhardtii_137062	(Plantae-Chlamydomonas_reinhardtii_137062:0.07527882,(Plantae-Volvox_carteri_107595_jgi:0.08886042,(Opisthokonta-Drosophila_melanogaster_21355319:0.32627338,((Opisthokonta-Danio_rerio_41056013:0.20924325,Opisthokonta-Mus_musculus_83816905:0.26638365)100.0:0.11999064,((Bacteria-Pseudomonas_aeruginosa_116049778:0.4519947,Bacteria-Ralstonia_eutropha_116695184:0.46664622)81.0:0.058531888,(((Bacteria-…	UNIPROT	Q9BTZ2	2.6389e-53	18412959	NP_567300.1	short-chain dehydrogenase/reductase (SDR) family protein	1.41e-48
Plantae-Chlamydomonas_reinhardtii_137329	(Plantae-Chlamydomonas_reinhardtii_137329:0.32200915,(Plantae-Chlamydomonas_reinhardtii_194201:0.37317678,((Plantae-Chlamydomonas_reinhardtii_119420:0.21935277,Plantae-Chlamydomonas_reinhardtii_130684:0.28065506)67.0:0.16987342,(Cyanobacteria-Synechococcus_elongatus_PCC_7942_81230353:0.2158328,Cyanobacteria-Synechococcus_sp._WH_5701_87302188:0.27311343)100.0:0.744809)84.0:0.17202763)84.0:0)0:0;	NO_HIT	NO_HIT	NO_HIT	NO_HIT	NO_HIT	NO_HIT	NO_HIT
Plantae-Chlamydomonas_reinhardtii_137452	(Plantae-Chlamydomonas_reinhardtii_137452:0.023399396,(Plantae-Volvox_carteri_57436_jgi:0.019311722,((Plantae-Ostreococcus_tauri_28024:0.0340608,Plantae-Ostreococcus_lucimarinus_15148:0.03817276)100.0:0.077500865,(((Plantae-Physcomitrella_patens_192625:0.013943734,Plantae-Physcomitrella_patens_182736:0.012772013)100.0:0.11759775,(((Plantae-Oryza_sativa_115448989:0.029989855,Plantae-Oryza_sativa_1…	TAIR	gene:2144800	2.76221e-253	15242459	NP_196521.1	mtHSC70-2 (HEAT SHOCK PROTEIN 70); ATP binding / unfolded protein binding	0
Plantae-Chlamydomonas_reinhardtii_137493	(Plantae-Chlamydomonas_reinhardtii_137493:0.014762697,(Plantae-Volvox_carteri_82029_jgi:0.014991565,((((Plantae-Arabidopsis_thaliana_79324382:0.010206811,Plantae-Arabidopsis_thaliana_15223189:0.034975413)97.0:0.027643077,((((Plantae-Physcomitrella_patens_190808:0.016499067,(Plantae-Physcomitrella_patens_153885:0.023001708,Plantae-Physcomitrella_patens_144156:0.027260127)58.0:0.005158301)99.0:0.02…	TAIR	gene:3436311	5.63795e-145	145331131	NP_001078057.1	ribose-phosphate pyrophosphokinase, putative / phosphoribosyl diphosphate synthetase, putative	5.42e-142
Plantae-Chlamydomonas_reinhardtii_137516	(Plantae-Chlamydomonas_reinhardtii_137516:0.10225407,(Plantae-Volvox_carteri_105755_jgi:0.14219926,((Plantae-Arabidopsis_thaliana_18399842:0.14842732,Plantae-Physcomitrella_patens_166174:0.24243899)100.0:0.10412084,((Plantae-Ostreococcus_tauri_22307:0.13127543,Plantae-Ostreococcus_lucimarinus_18697:0.04366602)100.0:0.31843516,(Chromalveolata-Thalassiosira_pseudonana_37599:0.50811917,(Plantae-Chon…	GR	Q7XPH4	5.16382e-76	18399842	NP_565523.1	unknown protein	2.85e-74
Plantae-Chlamydomonas_reinhardtii_138493	(Plantae-Chlamydomonas_reinhardtii_138493:0.07369594,(Plantae-Volvox_carteri_76143_jgi:0.052717984,(((Plantae-Physcomitrella_patens_233001:0.03807261,Plantae-Physcomitrella_patens_138021:0.04327303)100.0:0.14717337,(Plantae-Oryza_sativa_115453943:0.1365781,Plantae-Arabidopsis_thaliana_15229833:0.13922265)96.0:0.028048206)91.0:0.030282699,(((Opisthokonta-Mus_musculus_16716381:0.05263147,Opisthokon…	MGI	MGI:1934754	4.18329e-213	15229833	NP_187777.1	lysyl-tRNA synthetase, putative / lysine--tRNA ligase, putative	0
Plantae-Chlamydomonas_reinhardtii_138524	(Plantae-Chlamydomonas_reinhardtii_138524:0.031260796,(Plantae-Volvox_carteri_74470_jgi:0.020978423,((Plantae-Ostreococcus_lucimarinus_28523:0.026062166,Plantae-Ostreococcus_tauri_24711:0.03739819)100.0:0.100828685,((Chromalveolata-Phaeodactylum_tricornutum_36347:0.093535095,Chromalveolata-Thalassiosira_pseudonana_575:0.089383654)100.0:0.101310015,(((Plantae-Oryza_sativa_115477483:0.08813218,(Pla…	GR	Q0J464	3.4146e-172	15229018	NP_190442.1	GSA2 (GLUTAMATE-1-SEMIALDEHYDE 2,1-AMINOMUTASE 2); glutamate-1-semialdehyde 2,1-aminomutase	1.8e-170
Plantae-Chlamydomonas_reinhardtii_138565	(Plantae-Chlamydomonas_reinhardtii_138565:0.036518656,((((((Opisthokonta-Mus_musculus_7305523:0.23718499,Opisthokonta-Danio_rerio_82658218:0.3807664)98.0:0.095451795,Opisthokonta-Apis_mellifera_110754996:0.86524385)49.0:0.053550176,((Cyanobacteria-Nostoc_punctiforme_PCC_73102_23126570:0.0852096,(Cyanobacteria-Cyanothece_sp._CCY0110_126661235:0.048825208,Cyanobacteria-Crocosphaera_watsonii_WH_8501…	UNIPROT	P10155	1.29848e-106	NO_HIT	NO_HIT	NO_HIT	NO_HIT
Plantae-Chlamydomonas_reinhardtii_138696	(Plantae-Chlamydomonas_reinhardtii_138696:0.09789885,(Plantae-Volvox_carteri_57571_jgi:0.05421687,((Plantae-Ostreococcus_lucimarinus_36933:0.04287893,Plantae-Ostreococcus_tauri_303:0.041843243)100.0:0.14452812,((Plantae-Physcomitrella_patens_202365:0.104362935,(Plantae-Arabidopsis_thaliana_15234320:0.07721717,Plantae-Oryza_sativa_115436264:0.106015965)100.0:0.04164648)100.0:0.060829602,((Chromalv…	TAIR	gene:2141334	0	15234320	NP_192089.1	preprotein translocase secA subunit, putative	0
Plantae-Chlamydomonas_reinhardtii_139213	(Plantae-Chlamydomonas_reinhardtii_139213:0.052582916,(Plantae-Volvox_carteri_81773_jgi:0.043645117,(((Plantae-Arabidopsis_thaliana_30681405:0.170298,Plantae-Physcomitrella_patens_220535:0.18194817)67.0:0.02481293,Plantae-Oryza_sativa_115469184:0.1927395)67.0:0.024825014,((Plantae-Ostreococcus_tauri_15817:0.10035779,Plantae-Ostreococcus_lucimarinus_48635:0.10422374)100.0:0.11754311,((((Chromalveo…	TAIR	gene:2122763	0	30681405	NP_192770.2	isoleucyl-tRNA synthetase, putative / isoleucine--tRNA ligase, putative	0
Plantae-Chlamydomonas_reinhardtii_139226	(Plantae-Chlamydomonas_reinhardtii_139226:0.055694066,(Plantae-Volvox_carteri_40547_jgi:0.029316911,((((Plantae-Physcomitrella_patens_198486:0.015727235,Plantae-Physcomitrella_patens_160867:0.022181429)100.0:0.0627502,Plantae-Arabidopsis_thaliana_18404075:0.084567524)100.0:0.039883718,(Plantae-Ostreococcus_lucimarinus_49684:0.03637901,Plantae-Ostreococcus_tauri_17155:0.041642196)100.0:0.10444847)…	TAIR	gene:2019837	5.96084e-104	18404075	NP_566745.1	ABC1 family protein	0
Plantae-Chlamydomonas_reinhardtii_139269	(Plantae-Chlamydomonas_reinhardtii_139269:0.20863438,(Plantae-Volvox_carteri_65267_jgi:0.09343643,((Plantae-Physcomitrella_patens_200413:0.17630209,(Plantae-Oryza_sativa_115446749:0.09670351,(Plantae-Arabidopsis_thaliana_18404556:0.003397219,Plantae-Arabidopsis_thaliana_79313434:0.0077760816)100.0:0.11830413)100.0:0.089980744)98.0:0.05710056,(((Plantae-Physcomitrella_patens_114497:0.16132818,(Pla…	TAIR	gene:3688404	1.51503e-58	18404556	NP_566768.1	6-phosphogluconate dehydrogenase NAD-binding domain-containing protein	1.05e-63
Plantae-Chlamydomonas_reinhardtii_139332	(Plantae-Chlamydomonas_reinhardtii_139332:0.1180243,(Plantae-Volvox_carteri_75519_jgi:0.12609586,(Plantae-Volvox_carteri_81406_jgi:0.14623334,(((Plantae-Ostreococcus_tauri_32454:0.029382922,Plantae-Ostreococcus_lucimarinus_49504:0.03325265)100.0:0.27630156,Chromalveolata-Isochrysis_galbana_Contig541_3:0.36735463)45.0:0.011209448,(((((Chromalveolata-Thalassiosira_pseudonana_268160:0.12917636,Chrom…	TAIR	gene:2196748	1.9489e-79	15222481	NP_177142.1	band 7 family protein	7.32e-76
Plantae-Chlamydomonas_reinhardtii_139515	(Plantae-Chlamydomonas_reinhardtii_139515:0,(Plantae-Chlamydomonas_reinhardtii_196469:0,(Plantae-Volvox_carteri_108817_jgi:0.052027002,((Plantae-Ostreococcus_lucimarinus_12625:0.0394845,Plantae-Ostreococcus_tauri_8513:0.0489528)100.0:0.10545784,(((Plantae-Physcomitrella_patens_218338:0.01987445,Plantae-Physcomitrella_patens_226541:0.01521687)100.0:0.08399077,(Plantae-Arabidopsis_thaliana_15241286…	TAIR	gene:3440681	1.50727e-143	15241286	NP_199898.1	pyruvate dehydrogenase E1 component beta subunit, mitochondrial / PDHE1-B (PDH2)	1.05e-140
Plantae-Chlamydomonas_reinhardtii_139591	(Plantae-Chlamydomonas_reinhardtii_139591:0.17155159,(Plantae-Chlamydomonas_reinhardtii_139577:0.1406716,(Plantae-Volvox_carteri_32891_jgi:0.24634156,(Plantae-Chlamydomonas_reinhardtii_193915:0.39676633,(((Chromalveolata-Thalassiosira_pseudonana_23804:0.7663882,Chromalveolata-Thalassiosira_pseudonana_263472:0.601557)80.0:0.08644389,Cyanobacteria-Gloeobacter_violaceus_PCC_7421_37522174:0.4304948)5…	NO_HIT	NO_HIT	NO_HIT	NO_HIT	NO_HIT	NO_HIT	NO_HIT
Plantae-Chlamydomonas_reinhardtii_139865	(Plantae-Chlamydomonas_reinhardtii_139865:0.10975095,(Plantae-Volvox_carteri_106906_jgi:0.122220516,(Bacteria-Rickettsia_bellii_109729275:0.37653512,((Bacteria-Ralstonia_eutropha_113867797:0.28934523,Bacteria-Rhodopseudomonas_palustris_115523790:0.26230237)54.0:0.03144938,((((Bacteria-Rhodobacter_sphaeroides_126462204:0.14509803,Bacteria-Paracoccus_denitrificans_119383683:0.14660819)100.0:0.13339…	UNIPROT	P37440	4.33015e-32	18395461	NP_564216.1	3-oxoacyl-(acyl-carrier protein) reductase, chloroplast / 3-ketoacyl-acyl carrier protein reductase	7.12e-24
Plantae-Chlamydomonas_reinhardtii_139902	(Plantae-Chlamydomonas_reinhardtii_139902:0.0025794415,(Plantae-Chlamydomonas_reinhardtii_132530:0,((Plantae-Volvox_carteri_81582_jgi:0.048645508,Plantae-Chlamydomonas_reinhardtii_136288:0.04349123)100.0:0.053665318,((Plantae-Ostreococcus_lucimarinus_46128:0.032079384,Plantae-Ostreococcus_tauri_22888:0.044488613)100.0:0.14794685,((((Plantae-Physcomitrella_patens_110482:0.02697615,Plantae-Physcomi…	GR	Q9LWT6	6.72027e-155	15222729	NP_175945.1	CPN60B (CHAPERONIN 60 BETA); ATP binding / protein binding / unfolded protein binding	3.83e-151
Plantae-Chlamydomonas_reinhardtii_140260	(Plantae-Chlamydomonas_reinhardtii_140260:0.11812959,(Plantae-Volvox_carteri_106108_jgi:0.036735125,((((((((Cyanobacteria-Trichodesmium_erythraeum_IMS101_113476484:0.09729766,(((Cyanobacteria-Lyngbya_sp._PCC_8106_119485955:0.07541609,(((Cyanobacteria-Nostoc_sp._PCC_7120_17231871:0.0027524834,Cyanobacteria-Anabaena_variabilis_ATCC_29413_75909505:0.00746211)99.0:0.019843502,Cyanobacteria-Nodularia_…	UNIPROT	P0A7I4	1.10053e-44	18407650	NP_564801.1	ATSCO1/ATSCO1/CPEF-G (SNOWY COTYLEDON1); translation elongation factor/ translation factor, nucleic acid binding	5.63e-19
Plantae-Chlamydomonas_reinhardtii_140452	(Plantae-Chlamydomonas_reinhardtii_140452:0.0812779,(Plantae-Volvox_carteri_56349_jgi:0.069693126,((Plantae-Ostreococcus_tauri_9914:0.073939286,Plantae-Ostreococcus_lucimarinus_44779:0.07707823)100.0:0.26772603,((((Plantae-Physcomitrella_patens_162555:0.15117365,Plantae-Physcomitrella_patens_113930:0.14501911)85.0:0.035347234,Plantae-Physcomitrella_patens_188285:0.23191923)100.0:0.05418296,(Plant…	TAIR	gene:1005898742	1.46548e-144	15238289	NP_201291.1	DPE1 (DISPROPORTIONATING ENZYME); 4-alpha-glucanotransferase	1.15e-140
Plantae-Chlamydomonas_reinhardtii_140618	(Plantae-Chlamydomonas_reinhardtii_140618:0,(Plantae-Chlamydomonas_reinhardtii_196443:0,(Plantae-Volvox_carteri_83827_jgi:0.052384682,((((Opisthokonta-Schizosaccharomyces_pombe_19112028:0.030116215,Opisthokonta-Schizosaccharomyces_pombe_19112946:0.0335996)100.0:0.10901565,((Opisthokonta-Saccharomyces_cerevisiae_6321631:0.01579946,Opisthokonta-Saccharomyces_cerevisiae_6322468:0.021940868)100.0:0.0…	TAIR	gene:2206434	9.33481e-126	15219406	NP_178071.1	GAPCP-1; glyceraldehyde-3-phosphate dehydrogenase	6.84e-122
Plantae-Chlamydomonas_reinhardtii_140985	(Plantae-Chlamydomonas_reinhardtii_140985:0,(Plantae-Chlamydomonas_reinhardtii_140985:0,(Plantae-Chlamydomonas_reinhardtii_186292:0.25883067,(Plantae-Chlamydomonas_reinhardtii_140983:0.3343402,(Plantae-Chlamydomonas_reinhardtii_140993:0.37485623,((Plantae-Chlamydomonas_reinhardtii_196682:0.3269091,(Plantae-Chlamydomonas_reinhardtii_196683:0.23726273,Plantae-Volvox_carteri_106263_jgi:0.28726175)91…	UNIPROT	Q09653	9.28999e-18	22327780	NP_200053.2	CYP715A1 (cytochrome P450, family 715, subfamily A, polypeptide 1); oxygen binding	4.5e-14
Plantae-Chlamydomonas_reinhardtii_141185	(Plantae-Chlamydomonas_reinhardtii_141185:0.06857103,(Plantae-Chlamydomonas_reinhardtii_141186:0.083476596,(((((Plantae-Volvox_carteri_107173_jgi:0.020020002,Plantae-Volvox_carteri_107151_jgi:0.09133753)60.0:0.012827951,Plantae-Volvox_carteri_108590_jgi:0.026143111)73.0:0.020091098,Plantae-Volvox_carteri_108622_jgi:0.06395577)90.0:0.15694594,Plantae-Chlamydomonas_reinhardtii_175612:0.29638207)48.…	TAIR	gene:1005867785	2.5853e-64	30689501	NP_195007.2	CCD8 (CAROTENOID CLEAVAGE DIOXYGENASE 8)	2.53e-60
Plantae-Chlamydomonas_reinhardtii_141319	(Plantae-Chlamydomonas_reinhardtii_141319:0.06188616,(Plantae-Volvox_carteri_75893_jgi:0.056278627,((Plantae-Ostreococcus_lucimarinus_16284:0.030255603,Plantae-Ostreococcus_tauri_23957:0.03566612)100.0:0.1898605,(((((Plantae-Arabidopsis_thaliana_30689983:0.045449838,Plantae-Arabidopsis_thaliana_18411711:0.043781295)100.0:0.023931213,Plantae-Oryza_sativa_115466224:0.07926899)90.0:0.030258121,Plant…	TAIR	gene:2101870	2.20658e-281	18411711	NP_567103.1	transketolase, putative	0
Plantae-Chlamydomonas_reinhardtii_141399	(Plantae-Chlamydomonas_reinhardtii_141399:0.07678815,(Plantae-Volvox_carteri_118396_jgi:0.053946037,((Plantae-Ostreococcus_lucimarinus_7690:0.14651139,Plantae-Ostreococcus_tauri_6508:0.18698022)100.0:0.14066738,(((Plantae-Physcomitrella_patens_4995:0.07756437,Plantae-Physcomitrella_patens_117920:0.063371964)100.0:0.12670307,(Plantae-Arabidopsis_thaliana_18407980:0.1263337,Plantae-Oryza_sativa_115…	TAIR	gene:2140871	2.86916e-33	18407980	NP_564825.1	unknown protein	2.25e-39
Plantae-Chlamydomonas_reinhardtii_141571	(Plantae-Chlamydomonas_reinhardtii_141571:0.05745883,(Plantae-Volvox_carteri_84579_jgi:0.048876822,((((((Plantae-Arabidopsis_thaliana_15230160:0.013995847,Plantae-Arabidopsis_thaliana_42572477:0.033182714)100.0:0.03790563,Plantae-Oryza_sativa_115442427:0.06533436)98.0:0.04286612,(Plantae-Physcomitrella_patens_60371:0.034845833,Plantae-Physcomitrella_patens_114491:0.046647202)100.0:0.07676873)82.0…	TAIR	gene:2093948	2.37422e-78	15230160	NP_188498.1	aspartate/glutamate/uridylate kinase family protein	1.46e-75
Plantae-Chlamydomonas_reinhardtii_141595	(Plantae-Chlamydomonas_reinhardtii_141595:0.22611944,(Plantae-Volvox_carteri_105555_jgi:0.30703565,(Cyanobacteria-Trichodesmium_erythraeum_IMS101_113477832:1.0102857,Plantae-Chlamydomonas_reinhardtii_179974:0.34513143)75.0:0.082133904)75.0:0)0:0;	NO_HIT	NO_HIT	NO_HIT	NO_HIT	NO_HIT	NO_HIT	NO_HIT
Plantae-Chlamydomonas_reinhardtii_142028	(Plantae-Chlamydomonas_reinhardtii_142028:0.012903404,(Plantae-Chlamydomonas_reinhardtii_154922:0,(Plantae-Chlamydomonas_reinhardtii_133171:0.016917804,(Plantae-Volvox_carteri_74188_jgi:0.23654057,((Bacteria-Ralstonia_eutropha_113868432:0.43175718,Plantae-Physcomitrella_patens_129173:0.34143272)52.0:0.06122608,((Chromalveolata-Phaeodactylum_tricornutum_16683:0.31646788,Plantae-Ostreococcus_tauri_…	TAIR	gene:1005715199	9.91313e-11	30679573	NP_849599.1	GLX2-4 (GLYOXALASE 2-4); hydroxyacylglutathione hydrolase	2.82e-09
Plantae-Chlamydomonas_reinhardtii_142174	(Plantae-Chlamydomonas_reinhardtii_142174:0.1889887,(Plantae-Volvox_carteri_86439_jgi:0.22234152,(Bacteria-Rhodospirillum_rubrum_83593953:0.43810079,((Plantae-Cyanidioschyzon_merolae_CMP160C:0.57421595,Opisthokonta-Ustilago_maydis_71019091:0.6650962)43.0:0.018733535,(((Excavate-Naegleria_gruberi_59138-estExt_fgeneshHS_pg.C_510045:0.6221991,Bacteria-Escherichia_coli_16129720:0.5156339)37.0:0.03073…	TAIR	gene:3353779	1.47024e-36	42563213	NP_565077.2	SPPA (signal peptide peptidase); protease IV/ serine-type endopeptidase	4e-32
Plantae-Chlamydomonas_reinhardtii_142191	(Plantae-Chlamydomonas_reinhardtii_142191:0.17121361,(Plantae-Volvox_carteri_120238_jgi:0.24362363,(Plantae-Chlamydomonas_reinhardtii_58818:0.51631963,(Cyanobacteria-Thermosynechococcus_elongatus_BP-1_22299518:0.28939554,(((((Cyanobacteria-Anabaena_variabilis_ATCC_29413_75909155:0.017042713,Cyanobacteria-Nostoc_sp._PCC_7120_17228039:0.020061037)100.0:0.08559555,Cyanobacteria-Nodularia_spumigena_C…	NO_HIT	NO_HIT	NO_HIT	NO_HIT	NO_HIT	NO_HIT	NO_HIT
Plantae-Chlamydomonas_reinhardtii_142209	(Plantae-Chlamydomonas_reinhardtii_142209:0.10183949,(Plantae-Volvox_carteri_86465_jgi:0.13717741,((((Plantae-Physcomitrella_patens_220548:0.09829181,Plantae-Physcomitrella_patens_122752:0.12711334)100.0:0.14963089,((Plantae-Arabidopsis_thaliana_42573594:0,Plantae-Arabidopsis_thaliana_22327619:0.01092907)100.0:0.27560338,Plantae-Oryza_sativa_115439019:0.20782253)99.0:0.10576849)100.0:0.10932408,(…	TAIR	gene:1006229356	1.50256e-47	42573594	NP_974893.1	peptidase S41 family protein	2.74e-67
Plantae-Chlamydomonas_reinhardtii_142288	(Plantae-Chlamydomonas_reinhardtii_142288:0.10659661,(Plantae-Volvox_carteri_115744_jgi:0.14951111,((((Cyanobacteria-Synechococcus_sp._WH_5701_87302070:0.25535554,Cyanobacteria-Cyanothece_sp._CCY0110_126661127:0.20011999)80.0:0.065562114,Cyanobacteria-Synechococcus_elongatus_PCC_7942_81299491:0.37531683)87.0:0.077257216,Cyanobacteria-Thermosynechococcus_elongatus_BP-1_22299460:0.5273371)92.0:0.09…	UNIPROT	Q15800	1.13614e-15	18402028	NP_565681.1	SMO2-1 (sterol 4-alpha-methyl-oxidase 1); C-4 methylsterol oxidase	2.72e-09
Plantae-Chlamydomonas_reinhardtii_142363	(Plantae-Chlamydomonas_reinhardtii_142363:0.03296126,(Plantae-Volvox_carteri_108412_jgi:0.05207578,((Plantae-Ostreococcus_lucimarinus_12848:0.020903336,Plantae-Ostreococcus_tauri_34543:0.029246448)100.0:0.115383916,((((Plantae-Arabidopsis_thaliana_18415155:0.014936076,Plantae-Arabidopsis_thaliana_15229806:0.023424793)94.0:0.016474675,Plantae-Oryza_sativa_115446541:0.04259709)96.0:0.035905212,Plan…	TAIR	gene:2164264	1.84237e-88	18415155	NP_568166.1	2-cys peroxiredoxin, chloroplast, putative	5.4e-86
Plantae-Chlamydomonas_reinhardtii_142679	(Plantae-Chlamydomonas_reinhardtii_142679:0.14557806,(Plantae-Volvox_carteri_95120_jgi:0.13110626,((Plantae-Chlamydomonas_reinhardtii_167780:0.13053648,Plantae-Volvox_carteri_95094_jgi:0.18312107)100.0:0.12521926,((Plantae-Chlamydomonas_reinhardtii_143499:0.09244628,Plantae-Volvox_carteri_47005_jgi:0.0763032)100.0:0.1501897,(Plantae-Volvox_carteri_107375_jgi:0.45754215,((Plantae-Volvox_carteri_96…	TAIR	gene:2827942	6.5306e-23	15227883	NP_179361.1	protein kinase family protein	1.92e-20
Plantae-Chlamydomonas_reinhardtii_142698	(Plantae-Chlamydomonas_reinhardtii_142698:0.052521,(Plantae-Volvox_carteri_95114_jgi:0.0967753,(Plantae-Cyanophora_paradoxa_Cp_aaf_01C11,_5:0.41508332,(((Plantae-Ostreococcus_lucimarinus_94878:0.18111151,Plantae-Ostreococcus_tauri_12656:0.17865144)100.0:0.24725029,(Plantae-Oryza_sativa_115444867:0.16784504,Plantae-Arabidopsis_thaliana_18416773:0.1299894)100.0:0.22530115)64.0:0.061770048,((Chromal…	TAIR	gene:3705973	8.48774e-33	18416773	NP_567750.1	immunophilin / FKBP-type peptidyl-prolyl cis-trans isomerase family protein	1.9e-30
Plantae-Chlamydomonas_reinhardtii_142777	(Plantae-Chlamydomonas_reinhardtii_142777:0,(Plantae-Chlamydomonas_reinhardtii_142777:0,(Plantae-Volvox_carteri_120962_jgi:0.10344327,(((Plantae-Physcomitrella_patens_171524:0.07898569,Plantae-Physcomitrella_patens_125261:0.0856914)100.0:0.18149903,(Plantae-Oryza_sativa_115461294:0.15015112,Plantae-Arabidopsis_thaliana_15237259:0.17486863)100.0:0.11201146)100.0:0.15677886,((((Plantae-Physcomitrel…	TAIR	gene:2166967	1.63516e-44	15237259	NP_197715.1	DNAJ heat shock N-terminal domain-containing protein	1.28e-41
Plantae-Chlamydomonas_reinhardtii_143071	(Plantae-Chlamydomonas_reinhardtii_143071:0.14405996,(Plantae-Volvox_carteri_103462_jgi:0.10979965,((((Plantae-Arabidopsis_thaliana_30690680:0.1633764,Plantae-Oryza_sativa_115448171:0.1834052)100.0:0.06929201,Plantae-Physcomitrella_patens_125747:0.2753073)100.0:0.09188239,Chromalveolata-Thalassiosira_pseudonana_35639:0.3892282)77.0:0.02603274,((Plantae-Ostreococcus_tauri_8365:0.07562562,Plantae-O…	TAIR	gene:1005714346	1.06412e-53	15234433	NP_195371.1	hydrolase, alpha/beta fold family protein	3.5e-54
Plantae-Chlamydomonas_reinhardtii_143696	(Plantae-Chlamydomonas_reinhardtii_143696:0.2063694,(Plantae-Chlamydomonas_reinhardtii_168785:0.2644008,(Plantae-Physcomitrella_patens_233099:0.7103874,((Plantae-Physcomitrella_patens_168983:0.4787213,(Plantae-Physcomitrella_patens_167907:0.4430778,Plantae-Physcomitrella_patens_69114:0.43562195)54.0:0.023920212)100.0:0.341513,(((((Excavate-Naegleria_gruberi_53155-fgeneshHS_pg.scaffold_65000023:0.…	NO_HIT	NO_HIT	NO_HIT	NO_HIT	NO_HIT	NO_HIT	NO_HIT
Plantae-Chlamydomonas_reinhardtii_144136	(Plantae-Chlamydomonas_reinhardtii_144136:0.123561405,(Plantae-Volvox_carteri_93427_jgi:0.090893105,(((Plantae-Oryza_sativa_115448437:0.15306816,Plantae-Arabidopsis_thaliana_42563213:0.15216438)100.0:0.06867504,Plantae-Physcomitrella_patens_20962:0.22907408)100.0:0.08598198,(Plantae-Cyanidioschyzon_merolae_CMN039C:0.40387028,(Cyanobacteria-Gloeobacter_violaceus_PCC_7421_37523775:0.49325973,((Bact…	TAIR	gene:3353779	2.10342e-67	42563213	NP_565077.2	SPPA (signal peptide peptidase); protease IV/ serine-type endopeptidase	7.34e-127
Plantae-Chlamydomonas_reinhardtii_144256	(Plantae-Chlamydomonas_reinhardtii_144256:0.3844015,(Plantae-Chlamydomonas_reinhardtii_189834:0.39086524,(Plantae-Volvox_carteri_98419_jgi:0.390143,(Plantae-Chlamydomonas_reinhardtii_144091:0.4067544,((Plantae-Chlamydomonas_reinhardtii_172418:0.2111805,Plantae-Chlamydomonas_reinhardtii_147155:0.26887348)100.0:0.32679346,((Plantae-Volvox_carteri_97255_jgi:0.51904243,Plantae-Chlamydomonas_reinhardt…	NO_HIT	NO_HIT	NO_HIT	NO_HIT	NO_HIT	NO_HIT	NO_HIT
Plantae-Chlamydomonas_reinhardtii_144516	(Plantae-Chlamydomonas_reinhardtii_144516:0.4362715,(2_Plantae-Volvox_carteri_103611_jgi[unknown taxonomy]:0.28531364,((3_Plantae-Chlamydomonas_reinhardtii_120925[unknown taxonomy]:0.455614,Plantae-Chlamydomonas_reinhardtii_114023:0.5298342)30.0:0.015991645,(Plantae-Volvox_carteri_88536_jgi:0.4704652,(Plantae-Volvox_carteri_68349_jgi:0.5229978,((Plantae-Physcomitrella_patens_4051:0.4568342,2_Plan…	GR	Q8LI55	2.47409e-20	15240263	NP_200956.1	leucine-rich repeat transmembrane protein kinase, putative	2.19e-14
Plantae-Chlamydomonas_reinhardtii_144679	(Plantae-Chlamydomonas_reinhardtii_144679:0.1785628,(Plantae-Volvox_carteri_88550_jgi:0.1788526,((((((Cyanobacteria-Lyngbya_sp._PCC_8106_119484780:0.10751251,(Cyanobacteria-Nostoc_punctiforme_PCC_73102_23124835:0.07729436,(Cyanobacteria-Anabaena_variabilis_ATCC_29413_75909742:0.001060097,Cyanobacteria-Nostoc_sp._PCC_7120_17231050:0.023331355)100.0:0.056122504)100.0:0.070297435)76.0:0.03121031,Cya…	NO_HIT	NO_HIT	NO_HIT	NO_HIT	NO_HIT	NO_HIT	NO_HIT
Plantae-Chlamydomonas_reinhardtii_144680	(Plantae-Chlamydomonas_reinhardtii_144680:0.22004186,(Plantae-Volvox_carteri_88550_jgi:0.22105043,((((Cyanobacteria-Synechococcus_sp._RS9917_87124517:0.25932837,((Cyanobacteria-Synechococcus_sp._RS9916_116074518:0.100313954,Cyanobacteria-Synechococcus_sp._CC9311_113952894:0.1515397)94.0:0.040397294,Cyanobacteria-Synechococcus_sp._WH_7805_88807252:0.21336992)85.0:0.036862344)93.0:0.07200744,Cyanob…	UNIPROT	P19323	1.49259e-09	NO_HIT	NO_HIT	NO_HIT	NO_HIT
Plantae-Chlamydomonas_reinhardtii_144841	(Plantae-Chlamydomonas_reinhardtii_144841:0.041279092,(Plantae-Volvox_carteri_120396_jgi:0.081781,((((Plantae-Arabidopsis_thaliana_42571465:0.13112448,(Plantae-Oryza_sativa_115479137:0.11243221,Plantae-Oryza_sativa_115476584:0.110711336)87.0:0.04889766)92.0:0.058441106,Plantae-Physcomitrella_patens_155693:0.14157507)100.0:0.14355744,(Plantae-Ostreococcus_tauri_10694:0.017880162,Plantae-Ostreococc…	TAIR	gene:2012486	6.29621e-28	145323886	NP_001077532.1	CAAX amino terminal protease family protein	1.07e-25
Plantae-Chlamydomonas_reinhardtii_145023	(Plantae-Chlamydomonas_reinhardtii_145023:0.19214581,(Plantae-Chlamydomonas_reinhardtii_170149:0.33592162,(Plantae-Chlamydomonas_reinhardtii_151995:0.4982972,(Chromalveolata-Phytophthora_sojae_143018:0.6731916,((Plantae-Ostreococcus_tauri_14665:0.25847054,Plantae-Ostreococcus_lucimarinus_1953:0.15665649)100.0:0.1564846,((((Plantae-Oryza_sativa_115466506:0.36457062,Plantae-Arabidopsis_thaliana_223…	GR	Q5VMB3	3.67592e-46	145327231	NP_001077817.1	ATP binding / ATP-dependent peptidase/ nucleoside-triphosphatase/ nucleotide binding / serine-type endopeptidase	3.07e-41
Plantae-Chlamydomonas_reinhardtii_145090	(Plantae-Chlamydomonas_reinhardtii_145090:0.5023687,(Chromalveolata-Phytophthora_sojae_133223:0.31464797,((Cyanobacteria-Nostoc_punctiforme_PCC_73102_53687306:0.089934,Cyanobacteria-Nostoc_punctiforme_PCC_73102_53686852:0.13199669)100.0:0.20211951,((((Cyanobacteria-Nostoc_sp._PCC_7120_17158762:0.015038755,Cyanobacteria-Nostoc_punctiforme_PCC_73102_53687486:0.029633686)50.0:0.00912264,Cyanobacteri…	NO_HIT	NO_HIT	NO_HIT	NO_HIT	NO_HIT	NO_HIT	NO_HIT
Plantae-Chlamydomonas_reinhardtii_145516	(Plantae-Chlamydomonas_reinhardtii_145516:0.035393193,(Plantae-Volvox_carteri_104339_jgi:0.042708393,((Plantae-Ostreococcus_tauri_16928:0.017886175,Plantae-Ostreococcus_lucimarinus_15058:0.026565587)100.0:0.14821073,((Plantae-Physcomitrella_patens_176185:0.15828042,(Plantae-Oryza_sativa_115475569:0.06106257,Plantae-Arabidopsis_thaliana_15224214:0.06153975)100.0:0.08882815)100.0:0.12415549,(((((((…	GR	Q0J6X0	8.96261e-121	15224214	NP_179461.1	SCY1 (SECY HOMOLOG 1); protein translocase	1.71e-117
Plantae-Chlamydomonas_reinhardtii_145700	(Plantae-Chlamydomonas_reinhardtii_145700:0.058347773,(Plantae-Volvox_carteri_98632_jgi:0.028663604,(((Plantae-Volvox_carteri_102653_jgi:0.24337813,(Plantae-Chlamydomonas_reinhardtii_196750:0.25907898,Plantae-Chlamydomonas_reinhardtii_81856:0.20929995)59.0:0.022402156)92.0:0.10863177,(Chromalveolata-Phaeodactylum_tricornutum_19954:0.4787038,Chromalveolata-Phaeodactylum_tricornutum_37957:0.3384960…	NO_HIT	NO_HIT	NO_HIT	NO_HIT	NO_HIT	NO_HIT	NO_HIT
Plantae-Chlamydomonas_reinhardtii_145855	(Plantae-Chlamydomonas_reinhardtii_145855:0.23679718,(Plantae-Volvox_carteri_89371_jgi:0.15120023,((((Plantae-Physcomitrella_patens_12077:0.19300655,Plantae-Physcomitrella_patens_41819:0.21245857)74.0:0.03815772,Plantae-Physcomitrella_patens_174077:0.24430975)100.0:0.30229768,Plantae-Arabidopsis_thaliana_15238708:0.537005)38.0:0.0119142085,((Plantae-Arabidopsis_thaliana_15228434:0.29627657,Planta…	GR	Q9AWX9	6.8572e-17	15228900	NP_191196.1	leucine-rich repeat transmembrane protein kinase, putative	7.1e-15
Plantae-Chlamydomonas_reinhardtii_14590	(Plantae-Chlamydomonas_reinhardtii_14590:0,(Plantae-Porphyra_yezoensis_AU195543_1:0,(Plantae-Volvox_carteri_109956_jgi:0,(((Plantae-Physcomitrella_patens_164942:0.035566352,Plantae-Physcomitrella_patens_222025:0.05933239)100.0:0.06383181,((Plantae-Arabidopsis_thaliana_15220191:0.05877335,Plantae-Oryza_sativa_115439657:0.091953844)74.0:0.039626203,(Plantae-Arabidopsis_thaliana_15228027:0.08807882,…	GR	Q8S2E5	1.5377e-123	15220191	NP_172540.1	ribose-phosphate pyrophosphokinase 3 / phosphoribosyl diphosphate synthetase 3 (PRS3)	1.11e-118
Plantae-Chlamydomonas_reinhardtii_146077	(Plantae-Chlamydomonas_reinhardtii_146077:0.1544047,(Plantae-Volvox_carteri_117916_jgi:0.23832138,(Plantae-Ostreococcus_tauri_10694:0.6114909,((((Plantae-Chlamydomonas_reinhardtii_107013:0.10133142,Plantae-Volvox_carteri_80447_jgi:0.09933928)100.0:0.3209561,Plantae-Ostreococcus_lucimarinus_6079:0.47118524)87.0:0.08420756,(Plantae-Physcomitrella_patens_147720:0.21040255,(Plantae-Arabidopsis_thalia…	GR	Q654D3	1.26915e-17	18424393	NP_568928.1	CAAX amino terminal protease family protein	9.4e-14
Plantae-Chlamydomonas_reinhardtii_146674	(Plantae-Chlamydomonas_reinhardtii_146674:0.18833469,(Plantae-Volvox_carteri_106175_jgi:0.2555967,((Plantae-Volvox_carteri_85997_jgi:0.1547848,Plantae-Chlamydomonas_reinhardtii_180771:0.089600466)100.0:0.3062026,(Plantae-Chlamydomonas_reinhardtii_153968:0.49299037,(((((Chromalveolata-Phaeodactylum_tricornutum_46366:0.08656544,Chromalveolata-Phaeodactylum_tricornutum_46365:0.09168279)100.0:0.32492…	TAIR	gene:2050739	8.08168e-32	15225904	NP_182111.1	unknown protein	1.31e-28
Plantae-Chlamydomonas_reinhardtii_146768	(Plantae-Chlamydomonas_reinhardtii_146768:0.13767804,(Plantae-Volvox_carteri_121223_jgi:0.12320584,(Plantae-Ostreococcus_tauri_18397:0.3612204,((Plantae-Arabidopsis_thaliana_18395168:0.23507555,((Plantae-Physcomitrella_patens_4853:0.044999816,Plantae-Physcomitrella_patens_24478:0.06941053)100.0:0.0857,Plantae-Physcomitrella_patens_152132:0.13582629)85.0:0.05165597)100.0:0.15285891,(((Plantae-Grac…	TAIR	gene:2017768	2.36701e-38	18395168	NP_564182.1	unknown protein	3.72e-35
Plantae-Chlamydomonas_reinhardtii_146875	(Plantae-Chlamydomonas_reinhardtii_146875:0.08367605,(Plantae-Volvox_carteri_119887_jgi:0.034883685,((Plantae-Oryza_sativa_115434462:0.13291806,Plantae-Arabidopsis_thaliana_42573279:0.119707845)100.0:0.2931611,((((((((Plantae-Physcomitrella_patens_156247:0.1163909,Plantae-Physcomitrella_patens_120609:0.11165291)98.0:0.05795999,(Plantae-Oryza_sativa_115455845:0.11936728,Plantae-Arabidopsis_thalian…	GR	Q0JQS5	2.28479e-63	42573279	NP_974736.1	peptidase M50 family protein / sterol-regulatory element binding protein (SREBP) site 2 protease family protein	2.08e-58
Plantae-Chlamydomonas_reinhardtii_147087	(Plantae-Chlamydomonas_reinhardtii_147087:0.14157024,(Plantae-Volvox_carteri_104902_jgi:0.15354681,((((((Cyanobacteria-Lyngbya_sp._PCC_8106_119492073:0.064986914,Cyanobacteria-Trichodesmium_erythraeum_IMS101_113474946:0.104912125)92.0:0.0660582,(((Cyanobacteria-Anabaena_variabilis_ATCC_29413_75909132:0.007161027,Cyanobacteria-Nostoc_sp._PCC_7120_17228016:0.013892382)100.0:0.09011818,(Cyanobacteri…	GENEDB_SPOMBE	SPCC1739.06c	1.19995e-07	NO_HIT	NO_HIT	NO_HIT	NO_HIT
Plantae-Chlamydomonas_reinhardtii_147155	(Plantae-Chlamydomonas_reinhardtii_147155:0.11352574,(Plantae-Chlamydomonas_reinhardtii_172418:0.08221883,((((Plantae-Chlamydomonas_reinhardtii_189834:0.28167027,Plantae-Chlamydomonas_reinhardtii_144256:0.29659665)63.0:0.04600507,Plantae-Volvox_carteri_98419_jgi:0.31011647)88.0:0.0419598,Plantae-Chlamydomonas_reinhardtii_144091:0.4179103)88.0:0.06363123,((Plantae-Chlamydomonas_reinhardtii_148311:…	NO_HIT	NO_HIT	NO_HIT	NO_HIT	NO_HIT	NO_HIT	NO_HIT
Plantae-Chlamydomonas_reinhardtii_147164	(Plantae-Chlamydomonas_reinhardtii_147164:0.37556216,((((Plantae-Physcomitrella_patens_14077:0.14572538,Plantae-Physcomitrella_patens_147159:0.18689576)100.0:0.13996753,Plantae-Arabidopsis_thaliana_15226633:0.28296876)51.0:0.017479328,Plantae-Oryza_sativa_115452953:0.2815638)52.0:0.027814347,(((Chromalveolata-Phaeodactylum_tricornutum_27429:0.55203235,((((Plantae-Arabidopsis_thaliana_79313247:0.3…	TAIR	gene:3354423	7.36133e-56	15226633	NP_182281.1	PHR2 (PHOTOLYASE/BLUE-LIGHT RECEPTOR 2)	1.49e-65
Plantae-Chlamydomonas_reinhardtii_147520	(Plantae-Chlamydomonas_reinhardtii_147520:0.035026193,(Plantae-Volvox_carteri_120863_jgi:0.025598431,(((((Plantae-Physcomitrella_patens_144625:0.0040614572,Plantae-Physcomitrella_patens_188120:0.04581037)73.0:0.007980798,Plantae-Physcomitrella_patens_118087:0.0115447985)100.0:0.12035022,(Plantae-Arabidopsis_thaliana_18414804:0.08773097,Plantae-Oryza_sativa_115435898:0.09567226)93.0:0.052046012)10…	GR	Q0JNQ7	9.05389e-50	18414804	NP_567521.1	ATP-dependent Clp protease proteolytic subunit, putative	2.92e-44
Plantae-Chlamydomonas_reinhardtii_147787	(Plantae-Chlamydomonas_reinhardtii_147787:0.062372934,((Plantae-Ostreococcus_lucimarinus_37765:0,Plantae-Ostreococcus_tauri_22077:0.01242252)100.0:0.08456409,(((((Chromalveolata-Isochrysis_galbana_Contig1087_1:0.04308419,Chromalveolata-Emiliania_huxleyi_Contig179_6:0.07469884)56.0:0.021196486,Chromalveolata-Isochrysis_galbana_ISE00010673_3:0.07430406)53.0:0.04321986,Chromalveolata-Pavlova_lutheri…	UNIPROT	P27320	6.21094e-41	15220256	NP_172565.1	ATFD1 (FERREDOXIN 1); electron carrier/ iron ion binding	7.84e-38
Plantae-Chlamydomonas_reinhardtii_148082	(Plantae-Chlamydomonas_reinhardtii_148082:0.3016248,(Plantae-Chlamydomonas_reinhardtii_170344:0.33188412,(Cyanobacteria-Cyanothece_sp._CCY0110_126656691:0.2628823,(Cyanobacteria-Crocosphaera_watsonii_WH_8501_67923238:0.25926426,Cyanobacteria-Trichodesmium_erythraeum_IMS101_113478173:0.26855895)51.0:0.038569957)51.0:0.5422519)100.0:0)0:0;	UNIPROT	Q9UN92	5.70272e-09	NO_HIT	NO_HIT	NO_HIT	NO_HIT
Plantae-Chlamydomonas_reinhardtii_148810	(Plantae-Chlamydomonas_reinhardtii_148810:0.04081353,(Plantae-Volvox_carteri_121504_jgi:0.03997572,(((Plantae-Oryza_sativa_115455493:0.11683431,(Plantae-Arabidopsis_thaliana_15223910:0.11241241,Plantae-Physcomitrella_patens_147643:0.11446947)91.0:0.032880567)90.0:0.04267075,(Plantae-Ostreococcus_lucimarinus_28856:0.085655674,Plantae-Ostreococcus_tauri_23175:0.07537516)100.0:0.098626114)49.0:0.005…	TAIR	gene:2006866	1.6169e-134	15223910	NP_172934.1	semialdehyde dehydrogenase family protein	8.03e-131
Plantae-Chlamydomonas_reinhardtii_148837	(Plantae-Chlamydomonas_reinhardtii_148837:0.24797042,(Bacteria-Thermoanaerobacter_tengcongensis_20807390:0.6535326,(((Cyanobacteria-Synechococcus_sp._JA-2-3Ba2-13_86609279:0.02137202,Cyanobacteria-Synechococcus_sp._JA-3-3Ab_86605525:0.042538613)100.0:0.20836677,Cyanobacteria-Gloeobacter_violaceus_PCC_7421_37523105:0.22589351)76.0:0.02512083,(((((Cyanobacteria-Lyngbya_sp._PCC_8106_119485464:0.1387…	NO_HIT	NO_HIT	NO_HIT	NO_HIT	NO_HIT	NO_HIT	NO_HIT
Plantae-Chlamydomonas_reinhardtii_149419	(Plantae-Chlamydomonas_reinhardtii_149419:0.13445184,(Plantae-Chlamydomonas_reinhardtii_191725:0.14245814,((Plantae-Volvox_carteri_103078_jgi:0.075189285,Plantae-Volvox_carteri_103077_jgi:0.10782938)100.0:0.06776578,(Chromalveolata-Karenia_brevis_Kb_CAGO_F_37B21_1:0.32983673,(Cyanobacteria-Lyngbya_sp._PCC_8106_119486111:0.71431345,((Plantae-Cyanidioschyzon_merolae_CMN011C:0.43698764,(Plantae-Ostr…	GR	Q33AG7	3.43176e-10	NO_HIT	NO_HIT	NO_HIT	NO_HIT
Plantae-Chlamydomonas_reinhardtii_149642	(Plantae-Chlamydomonas_reinhardtii_149642:0.0525415,(Plantae-Volvox_carteri_120426_jgi:0.040859673,(((Plantae-Ostreococcus_tauri_6023:0.052240044,Plantae-Ostreococcus_lucimarinus_32219:0.08687276)100.0:0.23139627,(Plantae-Physcomitrella_patens_150597:0.14972048,(Plantae-Arabidopsis_thaliana_30696347:0.09996689,Plantae-Oryza_sativa_115482792:0.12157538)100.0:0.1027098)100.0:0.13864061)70.0:0.03830…	GR	Q8LNF2	3.45021e-38	30696347	NP_200161.2	thylakoid lumenal 17.4 kDa protein, chloroplast	1.44e-34
Plantae-Chlamydomonas_reinhardtii_149709	(Plantae-Chlamydomonas_reinhardtii_149709:0.17150179,(Plantae-Volvox_carteri_79498_jgi:0.1733387,(((Chromalveolata-Phytophthora_sojae_110502:0.36189908,(Chromalveolata-Thalassiosira_pseudonana_268280:0.2570465,Chromalveolata-Phaeodactylum_tricornutum_17401:0.29315746)100.0:0.1359924)100.0:0.0977307,Plantae-Cyanidioschyzon_merolae_CMN017C:0.57330364)49.0:0.048287112,(((((((Opisthokonta-Mus_musculu…	ZFIN	ZDB-GENE-030131-2921	1.61599e-70	18404837	NP_564654.1	dihydrolipoamide S-acetyltransferase, putative	7.22e-96
Plantae-Chlamydomonas_reinhardtii_149795	(Plantae-Chlamydomonas_reinhardtii_149795:0.25795338,((Plantae-Chlamydomonas_reinhardtii_170238:0.13419208,Plantae-Chlamydomonas_reinhardtii_188966:0.14098983)100.0:0.0778195,(Plantae-Chlamydomonas_reinhardtii_188945:0.2636855,((Plantae-Volvox_carteri_92785_jgi:0.14344956,Plantae-Chlamydomonas_reinhardtii_193149:0.28799105)100.0:0.2776102,(Plantae-Volvox_carteri_85967_jgi:0.57683885,(((((Opisthok…	GR	Q0JEQ0	3.40276e-19	145335895	NP_173359.3	FMO1 (FLAVIN-DEPENDENT MONOOXYGENASE 1); monooxygenase	1.15e-22
Plantae-Chlamydomonas_reinhardtii_149875	(Plantae-Chlamydomonas_reinhardtii_149875:0.39607865,(Plantae-Chlamydomonas_reinhardtii_184620:0.2622218,((((Chromalveolata-Phaeodactylum_tricornutum_48233:0.3250682,Chromalveolata-Thalassiosira_pseudonana_36679:0.4481217)81.0:0.07420193,Chromalveolata-Alexandrium_tamarense_UI-D-GC1-aba-b-20-0-UI.s1_:0.38114926)57.0:0.06183084,Plantae-Cyanidioschyzon_merolae_CMP173C:0.47772104)28.0:0.03163684,(Cy…	TAIR	gene:3707888	6.64491e-12	18415785	NP_568191.1	ATSTE14B (PRENYLCYSTEINE ALPHA-CARBOXYL METHYLTRANSFERASE); protein-S-isoprenylcysteine O-methyltransferase	5.66e-10
Plantae-Chlamydomonas_reinhardtii_150538	(Plantae-Chlamydomonas_reinhardtii_150538:0.19514169,(Plantae-Chlamydomonas_reinhardtii_150540:0.17907088,(Plantae-Volvox_carteri_103059_jgi:0.3427983,((((((Cyanobacteria-Anabaena_variabilis_ATCC_29413_75907279:0.018626718,Cyanobacteria-Nostoc_sp._PCC_7120_17229589:0.018122824)100.0:0.30439615,(Plantae-Ostreococcus_lucimarinus_26228:0.031012978,Plantae-Ostreococcus_tauri_35257:0.06529025)100.0:0.…	GR	Q0DV66	9.02379e-39	18416592	NP_567725.1	ACD1-LIKE; electron carrier	3.37e-54
Plantae-Chlamydomonas_reinhardtii_150540	(Plantae-Chlamydomonas_reinhardtii_150540:0.16453335,(Plantae-Chlamydomonas_reinhardtii_150538:0.22351672,(Plantae-Volvox_carteri_103059_jgi:0.31825945,((((((Cyanobacteria-Anabaena_variabilis_ATCC_29413_75907279:0.018305728,Cyanobacteria-Nostoc_sp._PCC_7120_17229589:0.018443814)100.0:0.29399934,(Plantae-Ostreococcus_lucimarinus_26228:0.035619903,Plantae-Ostreococcus_tauri_35257:0.06809992)100.0:0…	GR	Q0DV66	3.30592e-49	15230543	NP_190074.1	ACD1 (ACCELERATED CELL DEATH 1, PHEOPHORBIDE A OXYGENASE)	3.72e-42
Plantae-Chlamydomonas_reinhardtii_150613	(Plantae-Chlamydomonas_reinhardtii_150613:0.15669084,(Plantae-Volvox_carteri_107639_jgi:0.22750878,(((((((((Chromalveolata-Paramecium_tetraurelia_124395780:0.0081066,Chromalveolata-Paramecium_tetraurelia_124427829:0.008630193)58.0:0.0020564029,Chromalveolata-Paramecium_tetraurelia_124413893:0.012663475)100.0:0.11869148,Chromalveolata-Tetrahymena_thermophila_118355320:0.16128759)100.0:0.2021595,(P…	ZFIN	ZDB-GENE-050522-296	6.77774e-35	30694472	NP_850959.1	SCD1 (STOMATAL CYTOKINESIS-DEFECTIVE 1)	3.28e-11
Plantae-Chlamydomonas_reinhardtii_150616	(Plantae-Chlamydomonas_reinhardtii_150616:0,(Plantae-Chlamydomonas_reinhardtii_150616:0,((((Plantae-Arabidopsis_thaliana_15236932:0.054435175,Plantae-Arabidopsis_thaliana_30679881:0.06139664)47.0:0.008394781,((Plantae-Oryza_sativa_115447069:0.029774982,Plantae-Oryza_sativa_115458986:0.021518312)99.0:0.02975961,Plantae-Arabidopsis_thaliana_15237075:0.06846842)57.0:0.010524952)71.0:0.017586159,((Pl…	TAIR	gene:2122097	1.23667e-97	15236932	NP_195252.1	IDH1 (ISOCITRATE DEHYDROGENASE 1); isocitrate dehydrogenase (NAD+)	1.27e-94
Plantae-Chlamydomonas_reinhardtii_150956	(Plantae-Chlamydomonas_reinhardtii_150956:0.06961188,(Plantae-Volvox_carteri_78282_jgi:0.065933615,(((Plantae-Physcomitrella_patens_120515:0.020646058,Plantae-Physcomitrella_patens_220250:0.015911538)100.0:0.22910973,(Plantae-Arabidopsis_thaliana_18420800:0.25677398,Plantae-Oryza_sativa_115456699:0.3241059)75.0:0.04566188)97.0:0.08205744,(Bacteria-Oceanobacillus_iheyensis_23099953:0.5554803,(((((…	TAIR	gene:2184016	4.50942e-38	18420800	NP_568447.1	30S ribosomal protein, putative	2e-35
Plantae-Chlamydomonas_reinhardtii_150957	(Plantae-Chlamydomonas_reinhardtii_150957:0.05325017,(Plantae-Volvox_carteri_108222_jgi:0.050933182,((Plantae-Ostreococcus_lucimarinus_35896:0.119470395,Plantae-Ostreococcus_tauri_8196:0.11022442)100.0:0.1058321,((Plantae-Arabidopsis_thaliana_15231841:0.08716542,Plantae-Oryza_sativa_115489146:0.08803867)100.0:0.11167696,((Cyanobacteria-Synechococcus_elongatus_PCC_7942_81300736:0.18352306,(((Cyano…	TAIR	gene:2084010	1.29143e-110	15231841	NP_190926.1	diaminopimelate epimerase family protein	7.83e-108
Plantae-Chlamydomonas_reinhardtii_151050	(Plantae-Chlamydomonas_reinhardtii_151050:0.49994925,(Plantae-Ostreococcus_tauri_17079:0.44784015,(Cyanobacteria-Trichodesmium_erythraeum_IMS101_113475758:0.43850544,(((Cyanobacteria-Crocosphaera_watsonii_WH_8501_67925557:0.108088516,Cyanobacteria-Cyanothece_sp._CCY0110_126661009:0.12135097)100.0:0.17187932,Chromalveolata-Thalassiosira_pseudonana_7980:0.39409935)100.0:0.18736513,(Opisthokonta-Mus…	MGI	MGI:102928	2.43382e-23	15227699	NP_178471.1	ST (steroid sulfotransferase); sulfotransferase	2.13e-06
Plantae-Chlamydomonas_reinhardtii_151780	(Plantae-Chlamydomonas_reinhardtii_151780:0.66247547,(Bacteria-Geobacillus_thermodenitrificans_138896738:0.42878383,((((Bacteria-Geobacillus_kaustophilus_56418745:0.41357273,Bacteria-Oceanobacillus_iheyensis_23100304:0.30498418)94.0:0.11541341,Bacteria-Thermoanaerobacter_tengcongensis_20807306:0.38082123)98.0:0.12820694,((Bacteria-Oceanobacillus_iheyensis_23097691:0.45454347,Bacteria-Oceanobacill…	UNIPROT	P00782	1.19851e-18	15241149	NP_197467.1	subtilase family protein	3.07e-07
Plantae-Chlamydomonas_reinhardtii_152591	(Plantae-Chlamydomonas_reinhardtii_152591:0.312385,(Plantae-Volvox_carteri_117870_jgi:0.31824183,((Chromalveolata-Phytophthora_sojae_158008:0.5053124,Opisthokonta-Apis_mellifera_58585224:0.4924952)75.0:0.12330666,(Cyanobacteria-Synechococcus_sp._JA-2-3Ba2-13_86609870:0.27025405,(Cyanobacteria-Gloeobacter_violaceus_PCC_7421_37519979:0.3196331,(Plantae-Cyanophora_paradoxa_Contig1923_5:0.26396072,((…	UNIPROT	Q7NNK1	2.15788e-16	NO_HIT	NO_HIT	NO_HIT	NO_HIT
Plantae-Chlamydomonas_reinhardtii_153074	(Plantae-Chlamydomonas_reinhardtii_153074:0.11201464,(Plantae-Volvox_carteri_94530_jgi:0.25954893,((Plantae-Ostreococcus_tauri_16044:0.08894391,Plantae-Ostreococcus_lucimarinus_7311:0.12546596)100.0:0.47572,(Cyanobacteria-Lyngbya_sp._PCC_8106_119484464:0.5973642,(((((((((Cyanobacteria-Nostoc_punctiforme_PCC_73102_53688163:0.07257481,Cyanobacteria-Nodularia_spumigena_CCY9414_119512659:0.11303082)8…	GR	Q8H3D8	1.3191e-25	18395168	NP_564182.1	unknown protein	3.96e-21
Plantae-Chlamydomonas_reinhardtii_153708	(Plantae-Chlamydomonas_reinhardtii_153708:0,(Plantae-Chlamydomonas_reinhardtii_153708:0,(Plantae-Chlamydomonas_reinhardtii_196818:0.013166025,(Plantae-Chlamydomonas_reinhardtii_196819:0.052117217,(((2_Plantae-Volvox_carteri_121669_jgi[unknown taxonomy]:0.030904796,Plantae-Volvox_carteri_107936_jgi:0.033772912)98.0:0.03430761,Plantae-Volvox_carteri_121669_jgi:0.14960153)100.0:0.06118076,((Plantae-…	GR	Q53JH2	3.96768e-41	15223754	NP_172895.1	glyoxal oxidase-related	2.44e-41
Plantae-Chlamydomonas_reinhardtii_154128	(Plantae-Chlamydomonas_reinhardtii_154128:0,(Plantae-Chlamydomonas_reinhardtii_154128:0,(Plantae-Volvox_carteri_93910_jgi:0.1367567,((Plantae-Ostreococcus_tauri_18835:0.05019484,Plantae-Ostreococcus_lucimarinus_42499:0.07740182)100.0:0.27765337,((((Excavate-Trypanosoma_brucei_72386479:0.18628551,(Excavate-Trypanosoma_cruzi_71416696:0,Excavate-Trypanosoma_cruzi_71411448:0.011614532)100.0:0.1938427…	TAIR	gene:2034475	1.4655e-32	18398119	NP_564384.1	CYP97A3/LUT5 (CYTOCHROME P450-TYPE MONOOXYGENASE 97A3); carotene beta-ring hydroxylase/ oxygen binding	1.38e-28
Plantae-Chlamydomonas_reinhardtii_154307	(Plantae-Chlamydomonas_reinhardtii_154307:0.37174603,((((Cyanobacteria-Synechococcus_sp._JA-3-3Ab_86604896:0.08051446,Cyanobacteria-Synechococcus_sp._JA-3-3Ab_86604877:0.09142165)100.0:0.095796555,Cyanobacteria-Thermosynechococcus_elongatus_BP-1_22298634:0.20203274)93.0:0.030104656,Cyanobacteria-Trichodesmium_erythraeum_IMS101_113474669:0.26300514)100.0:0.06871583,((Chromalveolata-Phytophthora_so…	GENEDB_SPOMBE	SPAC9.09	2.81617e-140	15238686	NP_197294.1	ATCIMS (COBALAMIN-INDEPENDENT METHIONINE SYNTHASE); 5-methyltetrahydropteroyltriglutamate-homocysteine S-methyltransferase/ methionine synthase	8.69e-137
Plantae-Chlamydomonas_reinhardtii_155464	(Plantae-Chlamydomonas_reinhardtii_155464:0.014005838,(Plantae-Volvox_carteri_107302_jgi:0.04035537,(Amoebozoa-Dictyostelium_discoideum_28828367:0.25714523,((((Opisthokonta-Danio_rerio_125815478:0.041210003,Opisthokonta-Mus_musculus_7948999:0.05410018)100.0:0.077773884,Opisthokonta-Drosophila_melanogaster_24656348:0.13589045)93.0:0.055507317,((Plantae-Cyanophora_paradoxa_Contig1845_4:0.13899925,P…	MGI	MGI:1859815	1.45784e-77	18415155	NP_568166.1	2-cys peroxiredoxin, chloroplast, putative	1.32e-60
Plantae-Chlamydomonas_reinhardtii_155587	(Plantae-Chlamydomonas_reinhardtii_155587:0.2646444,(Plantae-Volvox_carteri_104783_jgi:0.008648917,(((Plantae-Oryza_sativa_115456930:0.07756244,Plantae-Arabidopsis_thaliana_15223294:0.06920814)75.0:0.007340256,(Plantae-Physcomitrella_patens_225446:0.017267382,Plantae-Physcomitrella_patens_220786:0.018163055)100.0:0.068499625)98.0:0.03015439,(((((((((((((((((Plantae-Oryza_sativa_115448577:0.062235…	TAIR	gene:2200979	2.21624e-87	15223294	NP_171617.1	PDH-E1 ALPHA (PYRUVATE DEHYDROGENASE E1 ALPHA); pyruvate dehydrogenase (acetyl-transferring)	1.67e-113
Plantae-Chlamydomonas_reinhardtii_156833	(Plantae-Chlamydomonas_reinhardtii_156833:0.14786835,(Plantae-Volvox_carteri_90108_jgi:0.099967815,(Plantae-Physcomitrella_patens_127461:0.31755993,((((((((((((Cyanobacteria-Nostoc_sp._PCC_7120_17228279:0,Cyanobacteria-Anabaena_variabilis_ATCC_29413_75906791:0.012270093)98.0:0.05847247,Cyanobacteria-Nostoc_punctiforme_PCC_73102_23127636:0.14493805)82.0:0.056092367,Cyanobacteria-Lyngbya_sp._PCC_81…	UNIPROT	P0A3C9	2.50748e-26	15219837	NP_176291.1	FED A (FERREDOXIN 2); electron carrier/ iron ion binding	3.01e-19
Plantae-Chlamydomonas_reinhardtii_157804	(Plantae-Chlamydomonas_reinhardtii_157804:0.06677285,(Plantae-Volvox_carteri_105494_jgi:0.081357345,((Plantae-Ostreococcus_lucimarinus_3898:0.025307717,Plantae-Ostreococcus_tauri_15343:0.069571525)100.0:0.13656755,((Plantae-Ostreococcus_tauri_18480:0.0604553,Plantae-Ostreococcus_lucimarinus_10269:0.0765423)100.0:0.14023821,((Chromalveolata-Isochrysis_galbana_ISE00011968_2:0.053737458,Chromalveola…	GR	Q1PBH7	9.73419e-50	15217804	NP_176677.1	G-TMT (GAMMA-TOCOPHEROL METHYLTRANSFERASE)	1.16e-43
Plantae-Chlamydomonas_reinhardtii_157945	(Plantae-Chlamydomonas_reinhardtii_157945:0.20407544,(Plantae-Volvox_carteri_107151_jgi:0.25517538,(Plantae-Volvox_carteri_92489_jgi:0.3343323,(Plantae-Volvox_carteri_118754_jgi:0.38468245,(Plantae-Chlamydomonas_reinhardtii_176016:0.8517004,((Opisthokonta-Danio_rerio_125841790:0.18022548,Opisthokonta-Mus_musculus_31560040:0.20094694)100.0:0.4434966,(Cyanobacteria-Lyngbya_sp._PCC_8106_119489303:0.…	UNIPROT	Q7LFX5	1.26453e-21	NO_HIT	NO_HIT	NO_HIT	NO_HIT
Plantae-Chlamydomonas_reinhardtii_159842	(Plantae-Chlamydomonas_reinhardtii_159842:0.048880633,(Plantae-Volvox_carteri_121571_jgi:0.0672908,((Plantae-Chlamydomonas_reinhardtii_32852:0.16484104,((((Plantae-Arabidopsis_thaliana_15240623:0.10939454,Plantae-Oryza_sativa_115470479:0.049429044)66.0:0.042771287,(Plantae-Physcomitrella_patens_116144:0.04840074,Plantae-Physcomitrella_patens_149405:0.08613015)95.0:0.06859713)75.0:0.036763784,(Pla…	TAIR	gene:2134034	4.67628e-14	15240623	NP_196845.1	immunophilin / FKBP-type peptidyl-prolyl cis-trans isomerase family protein	1.38e-18
Plantae-Chlamydomonas_reinhardtii_160137	(Plantae-Chlamydomonas_reinhardtii_160137:0.041580744,(Plantae-Volvox_carteri_78256_jgi:0.034405164,((Plantae-Ostreococcus_lucimarinus_32698:0.072558664,Plantae-Ostreococcus_tauri_33923:0.0381927)100.0:0.57175,(Chromalveolata-Emiliania_huxleyi_UI-EH-HG0-aai-l-20-0-UI.s1_6:0.6937731,(Plantae-Glaucocystis_nostochinearum_Contig400_2:0.5058376,((Plantae-Chlamydomonas_reinhardtii_184614:0.32341933,Pla…	TAIR	gene:2170040	1.40694e-16	18423105	NP_568719.1	unknown protein	1.02e-14
Plantae-Chlamydomonas_reinhardtii_161904	(Plantae-Chlamydomonas_reinhardtii_161904:0.072442256,(Plantae-Volvox_carteri_103647_jgi:0.061988015,((((Plantae-Arabidopsis_thaliana_15222955:0.07470395,Plantae-Arabidopsis_thaliana_15217917:0.08370206)100.0:0.08137591,Plantae-Oryza_sativa_115450581:0.16195615)43.0:0.0052391486,(Plantae-Physcomitrella_patens_231984:0.021286445,(Plantae-Physcomitrella_patens_86618:0.024939932,Plantae-Physcomitrel…	TAIR	gene:3715861	1.93963e-98	15217917	NP_173458.1	SMT2 (STEROL METHYLTRANSFERASE 2)	3.39e-95
Plantae-Chlamydomonas_reinhardtii_162226	(Plantae-Chlamydomonas_reinhardtii_162226:0.0617687,(Plantae-Volvox_carteri_103172_jgi:0.043130882,((Plantae-Ostreococcus_tauri_27007:0.10239497,Plantae-Ostreococcus_lucimarinus_2524:0.12608193)100.0:0.138343,((((Plantae-Physcomitrella_patens_222462:0.039768513,Plantae-Physcomitrella_patens_202950:0.042528987)81.0:0.012477416,Plantae-Physcomitrella_patens_177976:0.044507552)100.0:0.1329624,((Plan…	TAIR	gene:2102101	8.02913e-201	15232051	NP_186767.1	glycogen synthase, putative	0
Plantae-Chlamydomonas_reinhardtii_163824	(Plantae-Chlamydomonas_reinhardtii_163824:0.08095266,(Plantae-Volvox_carteri_109995_jgi:0.05751702,(Plantae-Physcomitrella_patens_168709:0.4541315,(Cyanobacteria-Synechococcus_elongatus_PCC_7942_81300197:0.5037612,(((((Cyanobacteria-Anabaena_variabilis_ATCC_29413_75907196:0.02381951,Cyanobacteria-Nostoc_sp._PCC_7120_17230421:0.026765987)100.0:0.35647482,Cyanobacteria-Cyanothece_sp._CCY0110_126657…	GR	Q8GTK1	1.05172e-27	15223122	NP_172287.1	carbonic anhydrase family protein	2.33e-24
Plantae-Chlamydomonas_reinhardtii_165985	(Plantae-Chlamydomonas_reinhardtii_165985:0.085783996,(Plantae-Volvox_carteri_95682_jgi:0.15933846,((Plantae-Ostreococcus_lucimarinus_611:0.076456666,Plantae-Ostreococcus_tauri_18425:0.08062227)100.0:0.29994905,((Plantae-Physcomitrella_patens_142921:0.28741497,(Plantae-Arabidopsis_thaliana_79328347:0.22346298,Plantae-Oryza_sativa_115451097:0.19775048)98.0:0.05129446)100.0:0.13606793,(((Plantae-Os…	GR	Q10QZ2	5.52802e-30	42573159	NP_974676.1	PAA1 (metal-transporting P-type ATPase 1)	1.65e-31
Plantae-Chlamydomonas_reinhardtii_166362	(Plantae-Chlamydomonas_reinhardtii_166362:0.1290945,(Plantae-Volvox_carteri_42666_jgi:0.036271255,((Plantae-Chlamydomonas_reinhardtii_97359:0.108873434,Plantae-Volvox_carteri_105556_jgi:0.06326756)100.0:0.18614641,((Plantae-Chlamydomonas_reinhardtii_120230:0.19529419,Plantae-Volvox_carteri_99921_jgi:0.3567744)97.0:0.1390496,(((Plantae-Cyanidioschyzon_merolae_CMT478C:0.25095087,Plantae-Galdieria_s…	TAIR	gene:2195607	3.56564e-55	18406673	NP_564755.1	radical SAM domain-containing protein	2.59e-77
Plantae-Chlamydomonas_reinhardtii_167047	(Plantae-Chlamydomonas_reinhardtii_167047:0.14222068,(Plantae-Volvox_carteri_102823_jgi:0.036068615,((Plantae-Ostreococcus_lucimarinus_24771:0.06738832,Plantae-Ostreococcus_tauri_33761:0.08116638)100.0:0.12182126,((((Plantae-Oryza_sativa_115475758:0.13242623,Plantae-Physcomitrella_patens_227167:0.1333474)87.0:0.019557802,Plantae-Arabidopsis_thaliana_30690426:0.16326572)62.0:0.027944183,Plantae-Ar…	TAIR	gene:2148537	1.1714e-200	30690426	NP_198035.2	threonyl-tRNA synthetase / threonine--tRNA ligase (THRRS)	0
Plantae-Chlamydomonas_reinhardtii_167861	(Plantae-Chlamydomonas_reinhardtii_167861:0.15732528,(Plantae-Volvox_carteri_120960_jgi:0.11629905,(((Plantae-Volvox_carteri_107029_jgi:0.09427302,Plantae-Chlamydomonas_reinhardtii_169029:0.08247749)68.0:0.04039637,Plantae-Volvox_carteri_96948_jgi:0.1299337)100.0:0.2191759,(Cyanobacteria-Gloeobacter_violaceus_PCC_7421_37522799:0.79838455,(((((Bacteria-Geobacillus_kaustophilus_56421749:0.014200779…	GR	Q10EB1	1.22237e-22	15232262	NP_191573.1	DIN2 (DARK INDUCIBLE 2); hydrolase, hydrolyzing O-glycosyl compounds	5.46e-27
Plantae-Chlamydomonas_reinhardtii_167934	(Plantae-Chlamydomonas_reinhardtii_167934:0,(Plantae-Chlamydomonas_reinhardtii_167934:0,((((((Cyanobacteria-Nodularia_spumigena_CCY9414_119509406:0.23102711,Cyanobacteria-Lyngbya_sp._PCC_8106_119485417:0.18313912)92.0:0.041554704,Cyanobacteria-Cyanothece_sp._CCY0110_126659238:0.26638532)100.0:0.11694367,Cyanobacteria-Nostoc_punctiforme_PCC_73102_23127990:0.38966987)100.0:0.09671606,(((Opisthokont…	ZFIN	ZDB-GENE-030131-2908	2.30627e-29	15227033	NP_180473.1	CYP707A2 (cytochrome P450, family 707, subfamily A, polypeptide 2); oxygen binding	7.53e-30
Plantae-Chlamydomonas_reinhardtii_168204	(Plantae-Chlamydomonas_reinhardtii_168204:0.28182647,(Plantae-Volvox_carteri_31946_jgi:0.19635531,((Plantae-Ostreococcus_lucimarinus_44226:0.20706575,Plantae-Ostreococcus_tauri_35638:0.200634)100.0:0.24757053,(Cyanobacteria-Synechococcus_sp._CC9605_78214103:0.45526746,(Plantae-Physcomitrella_patens_52500:0.51678,(((Amoebozoa-Acanthamoeba_castellanii_Contig869_1:0.3044235,(((Opisthokonta-Saccharom…	GENEDB_SPOMBE	SPAC4A8.04	3.94549e-15	NO_HIT	NO_HIT	NO_HIT	NO_HIT
Plantae-Chlamydomonas_reinhardtii_168785	(Plantae-Chlamydomonas_reinhardtii_168785:0.32756293,(Plantae-Chlamydomonas_reinhardtii_143696:0.1808057,((Plantae-Chlamydomonas_reinhardtii_182794:0.30867863,Plantae-Volvox_carteri_102765_jgi:0.34565386)100.0:0.22178188,((Plantae-Physcomitrella_patens_168983:0.79123867,Plantae-Physcomitrella_patens_233099:0.6777474)32.0:0.03531141,(((Excavate-Naegleria_gruberi_47373-fgeneshHS_pg.scaffold_1200004…	NO_HIT	NO_HIT	NO_HIT	NO_HIT	NO_HIT	NO_HIT	NO_HIT
Plantae-Chlamydomonas_reinhardtii_169764	(Plantae-Chlamydomonas_reinhardtii_169764:0.09769569,(Plantae-Volvox_carteri_88519_jgi:0.20691544,((((((Plantae-Arabidopsis_thaliana_30686888:0.071497716,Plantae-Arabidopsis_thaliana_79330593:0.061525416)100.0:0.17362112,Plantae-Oryza_sativa_115447899:0.15544374)83.0:0.049300756,(Plantae-Physcomitrella_patens_3694:0.0879464,Plantae-Physcomitrella_patens_3703:0.102179386)100.0:0.22406243)95.0:0.11…	TAIR	gene:3706498	1.83836e-25	30686888	NP_194274.2	ZFWD1 (zinc finger WD40 repeat protein 1); nucleic acid binding / zinc ion binding	1.26e-22
Plantae-Chlamydomonas_reinhardtii_170071	(Plantae-Chlamydomonas_reinhardtii_170071:0.36411896,(Cyanobacteria-Synechococcus_sp._WH_5701_87300734:0.4308109,(Bacteria-Pseudomonas_aeruginosa_116053657:0.3188269,(Bacteria-Rhodospirillum_rubrum_83594341:0.6303508,Chromalveolata-Phytophthora_sojae_132163:0.67957056)47.0:0.046655126)69.0:0.07847109)69.0:0)0:0;	GR	Q7XKJ8	1.05255e-14	15237256	NP_197713.1	isochorismatase hydrolase family protein	1.85e-08
Plantae-Chlamydomonas_reinhardtii_170149	(Plantae-Chlamydomonas_reinhardtii_170149:0.19577108,(Plantae-Chlamydomonas_reinhardtii_145023:0.34242764,(Plantae-Chlamydomonas_reinhardtii_151995:0.4786044,(Chromalveolata-Phytophthora_sojae_143018:0.64116895,((Plantae-Volvox_carteri_66371_jgi:0.24501294,Plantae-Volvox_carteri_89849_jgi:0.28318664)98.0:0.08613159,(((Plantae-Arabidopsis_thaliana_30681308:0.29668355,Plantae-Oryza_sativa_115470955…	GR	Q5VMB3	1.39685e-45	15217492	NP_174599.1	sporulation protein-related	2.12e-41
Plantae-Chlamydomonas_reinhardtii_170313	(Plantae-Chlamydomonas_reinhardtii_170313:0.54542357,((Cyanobacteria-Nostoc_punctiforme_PCC_73102_23124181:0.6078001,(Bacteria-Ralstonia_eutropha_113866987:0.86416453,Bacteria-Burkholderia_xenovorans_91778044:0.6004424)99.0:0.18343513)80.0:0.08990634,(Chromalveolata-Thalassiosira_pseudonana_21676:0.70739895,((Cyanobacteria-Cyanothece_sp._CCY0110_126657109:0.33939913,Cyanobacteria-Trichodesmium_er…	NO_HIT	NO_HIT	NO_HIT	NO_HIT	NO_HIT	NO_HIT	NO_HIT
Plantae-Chlamydomonas_reinhardtii_170344	(Plantae-Chlamydomonas_reinhardtii_170344:0.37820914,(Plantae-Chlamydomonas_reinhardtii_148082:0.25397733,(Cyanobacteria-Cyanothece_sp._CCY0110_126656691:0.2978159,(Cyanobacteria-Crocosphaera_watsonii_WH_8501_67923238:0.23931654,Cyanobacteria-Trichodesmium_erythraeum_IMS101_113478173:0.29044628)45.0:0.03986099)45.0:0.58902955)100.0:0)0:0;	UNIPROT	Q9UN92	6.55046e-12	NO_HIT	NO_HIT	NO_HIT	NO_HIT
Plantae-Chlamydomonas_reinhardtii_170453	(Plantae-Chlamydomonas_reinhardtii_170453:0,(Plantae-Chlamydomonas_reinhardtii_115335:0,(Plantae-Volvox_carteri_80761_jgi:0.08312876,((((((Plantae-Oryza_sativa_115455793:0.041019358,Plantae-Oryza_sativa_115454357:0.067366876)100.0:0.036665216,((Plantae-Arabidopsis_thaliana_15229874:0.004893213,Plantae-Arabidopsis_thaliana_30691988:0.017224593)100.0:0.03798055,Plantae-Arabidopsis_thaliana_18420428…	GR	Q53KN6	8.37296e-90	18420428	NP_568412.1	ATJ2 (Arabidopsis thaliana DnaJ homologue 2)	4.03e-84
Plantae-Chlamydomonas_reinhardtii_170929	(Plantae-Chlamydomonas_reinhardtii_170929:0.9218364,((Cyanobacteria-Nostoc_punctiforme_PCC_73102_23130132:0.19970709,2_Cyanobacteria-Nostoc_punctiforme_PCC_73102_23130132[unknown taxonomy]:0.28151807)100.0:0.15531127,(((2_Chromalveolata-Paramecium_tetraurelia_124418136[unknown taxonomy]:0.34883952,2_Cyanobacteria-Gloeobacter_violaceus_PCC_7421_37522390[unknown taxonomy]:0.31559756)33.0:0.03208686…	FB	FBgn0021874	1.15865e-09	30686005	NP_568338.2	TOZ (TORMOZEMBRYO DEFECTIVE); nucleotide binding	8.38e-08
Plantae-Chlamydomonas_reinhardtii_170954	(Plantae-Chlamydomonas_reinhardtii_170954:0.4048103,(((Plantae-Arabidopsis_thaliana_42569568:0.23911913,Plantae-Oryza_sativa_115476458:0.28610614)100.0:0.1593194,(Plantae-Ostreococcus_tauri_15078:0.21433306,Plantae-Ostreococcus_lucimarinus_28781:0.1686592)100.0:0.24542321)99.0:0.058354035,((Cyanobacteria-Synechococcus_elongatus_PCC_7942_81299463:0.37380588,(Cyanobacteria-Synechococcus_sp._JA-2-3B…	NO_HIT	NO_HIT	NO_HIT	42569568	NP_180823.3	unknown protein	1.19e-74
Plantae-Chlamydomonas_reinhardtii_171688	(Plantae-Chlamydomonas_reinhardtii_171688:0.622265,(((Plantae-Volvox_carteri_117025_jgi:0.5760489,Plantae-Chlamydomonas_reinhardtii_180258:0.558931)89.0:0.095215924,(Plantae-Chlamydomonas_reinhardtii_175837:0.33663186,Plantae-Volvox_carteri_104564_jgi:0.33762136)100.0:0.36885494)71.0:0.068049334,((Plantae-Physcomitrella_patens_163844:0.7284158,(Cyanobacteria-Nodularia_spumigena_CCY9414_119509085:…	FB	FBgn0000337	8.55165e-13	NO_HIT	NO_HIT	NO_HIT	NO_HIT
Plantae-Chlamydomonas_reinhardtii_171720	(Plantae-Chlamydomonas_reinhardtii_171720:0.087809615,(Plantae-Volvox_carteri_108315_jgi:0.13967234,(Plantae-Cyanidioschyzon_merolae_CMM122C:0.38170266,(Plantae-Chlamydomonas_reinhardtii_173723:0.51764953,((Bacteria-Burkholderia_xenovorans_91785682:0.45650432,Chromalveolata-Emiliania_huxleyi_UI-EH-HG2-aau-f-16-0-UI.s1_4:0.6113363)62.0:0.07806402,((Bacteria-Rhodopseudomonas_palustris_115525615:0.4…	GR	Q2R092	2.25844e-25	15227069	NP_180490.1	tropinone reductase, putative / tropine dehydrogenase, putative	8.05e-20
Plantae-Chlamydomonas_reinhardtii_172454	(Plantae-Chlamydomonas_reinhardtii_172454:0.26415354,(Plantae-Volvox_carteri_104868_jgi:0.433634,(Plantae-Ostreococcus_lucimarinus_19306:0.36675197,((Cyanobacteria-Synechocystis_sp._PCC_6803_16331154:0.26884508,Bacteria-Paracoccus_denitrificans_119386719:0.36387035)81.0:0.0682788,(((((Plantae-Volvox_carteri_79064_jgi:0.01227488,Plantae-Volvox_carteri_79066_jgi:0.013851425)100.0:0.08404139,Plantae…	TAIR	gene:2180921	3.42488e-46	18417676	NP_568314.1	APG6/CLPB-P/CLPB3 (ALBINO AND PALE GREEN 6); ATP binding / ATPase	1.71e-43
Plantae-Chlamydomonas_reinhardtii_173029	(Plantae-Chlamydomonas_reinhardtii_173029:0.06303915,(Plantae-Volvox_carteri_92619_jgi:0.20982784,(Plantae-Physcomitrella_patens_141442:0.39298788,(Plantae-Arabidopsis_thaliana_18394775:0.4287847,((Cyanobacteria-Synechococcus_sp._BL107_116071851:0.051419944,Cyanobacteria-Synechococcus_sp._CC9902_78185845:0.050520096)100.0:0.63424367,(((Plantae-Ostreococcus_tauri_36045:0.59658664,Chromalveolata-Is…	UNIPROT	P0AD12	2.69084e-06	18394775	NP_564095.1	catalytic/ coenzyme binding	1.46e-31
Plantae-Chlamydomonas_reinhardtii_173868	(Plantae-Chlamydomonas_reinhardtii_173868:0.29314938,(Plantae-Volvox_carteri_97069_jgi:0.32023284,((Plantae-Chlamydomonas_reinhardtii_178589:0.4710028,((Cyanobacteria-Trichodesmium_erythraeum_IMS101_113478134:0.29412514,Cyanobacteria-Trichodesmium_erythraeum_IMS101_113476448:0.33448353)100.0:0.47429946,Plantae-Ostreococcus_tauri_34248:0.7166004)96.0:0.19460432)62.0:0.056930084,Plantae-Volvox_cart…	NO_HIT	NO_HIT	NO_HIT	NO_HIT	NO_HIT	NO_HIT	NO_HIT
Plantae-Chlamydomonas_reinhardtii_174692	(Plantae-Chlamydomonas_reinhardtii_174692:0.50443393,((Cyanobacteria-Nostoc_sp._PCC_7120_17232814:0.28016317,Cyanobacteria-Cyanothece_sp._CCY0110_126659339:0.28538737)100.0:0.17756753,(((Opisthokonta-Ustilago_maydis_71006857:0.29991958,Opisthokonta-Sporobolomyces_roseus_13374-e_gw1.6.159.1:0.32157162)96.0:0.08480127,(((Opisthokonta-Schizosaccharomyces_pombe_19115106:0.23227905,Opisthokonta-Schizo…	SGD	S000004128	5.76013e-44	NO_HIT	NO_HIT	NO_HIT	NO_HIT
Plantae-Chlamydomonas_reinhardtii_174831	(Plantae-Chlamydomonas_reinhardtii_174831:0.25126448,(Plantae-Volvox_carteri_103047_jgi:0.20475289,(Cyanobacteria-Gloeobacter_violaceus_PCC_7421_37523304:0.40232828,((((Plantae-Volvox_carteri_80845_jgi:0.035017725,Plantae-Chlamydomonas_reinhardtii_56668:0.05069579)100.0:0.19249493,(Plantae-Physcomitrella_patens_222981:0.12246943,Plantae-Arabidopsis_thaliana_15235766:0.15329355)100.0:0.11227851)41…	TAIR	gene:2005470	2.71593e-34	15235766	NP_194824.1	FAD6 (FATTY ACID DESATURASE 6); omega-6 fatty acid desaturase	4.57e-31
Plantae-Chlamydomonas_reinhardtii_175013	(Plantae-Chlamydomonas_reinhardtii_175013:0.3601302,(Cyanobacteria-Nostoc_punctiforme_PCC_73102_53687587:0.2593138,(Cyanobacteria-Anabaena_variabilis_ATCC_29413_75910153:0.5108801,Bacteria-Burkholderia_xenovorans_91784185:0.7643557)80.0:0.25025067)80.0:0)0:0;	NO_HIT	NO_HIT	NO_HIT	NO_HIT	NO_HIT	NO_HIT	NO_HIT
Plantae-Chlamydomonas_reinhardtii_175364	(Plantae-Chlamydomonas_reinhardtii_175364:0.45323554,(Plantae-Volvox_carteri_96060_jgi:0.52202266,(Cyanobacteria-Nostoc_punctiforme_PCC_73102_53686882:0.11486231,(Cyanobacteria-Anabaena_variabilis_ATCC_29413_75910096:0.042531874,Cyanobacteria-Nostoc_sp._PCC_7120_17230686:0.022654105)34.0:0.1101045)100.0:0.56323767)100.0:0)0:0;	TAIR	gene:2066240	2.04859e-28	30683129	NP_180215.2	unknown protein	8.43e-27
Plantae-Chlamydomonas_reinhardtii_175397	(Plantae-Chlamydomonas_reinhardtii_175397:0.39644542,((Excavate-Leishmania_major_73537053:0.2403034,((Excavate-Trypanosoma_cruzi_71404206:0.012626483,Excavate-Trypanosoma_cruzi_71660754:0.018250756)100.0:0.18807866,Excavate-Trypanosoma_brucei_72386929:0.21258654)82.0:0.047014073)100.0:0.21812284,(Cyanobacteria-Crocosphaera_watsonii_WH_8501_67920010:0.19440234,(Cyanobacteria-Trichodesmium_erythrae…	NO_HIT	NO_HIT	NO_HIT	NO_HIT	NO_HIT	NO_HIT	NO_HIT
Plantae-Chlamydomonas_reinhardtii_176076	(Plantae-Chlamydomonas_reinhardtii_176076:0.07669888,(Plantae-Volvox_carteri_119676_jgi:0.08612488,((Cyanobacteria-Synechococcus_sp._CC9311_113954530:0.26262107,(Cyanobacteria-Synechococcus_sp._WH_5701_87301230:0.2698228,(Cyanobacteria-Prochlorococcus_marinus_str._MIT_9313_33863720:0.01232607,Cyanobacteria-Prochlorococcus_marinus_str._MIT_9303_124022210:0.020773878)100.0:0.26688334)64.0:0.0243648…	FB	FBgn0023477	2.15131e-09	NO_HIT	NO_HIT	NO_HIT	NO_HIT
Plantae-Chlamydomonas_reinhardtii_176301	(Plantae-Chlamydomonas_reinhardtii_176301:0.11940845,(Plantae-Volvox_carteri_88336_jgi:0.2302653,(Plantae-Physcomitrella_patens_15562:0.3014247,(((((((((Cyanobacteria-Anabaena_variabilis_ATCC_29413_75907750:0.08734842,Cyanobacteria-Nostoc_punctiforme_PCC_73102_23123814:0.096466795)98.0:0.054306414,Cyanobacteria-Lyngbya_sp._PCC_8106_119485392:0.17200811)100.0:0.08979044,(Plantae-Physcomitrella_pat…	GR	Q652L5	5.18516e-53	18401495	NP_565656.1	aldo/keto reductase family protein	1.65e-46
Plantae-Chlamydomonas_reinhardtii_176572	(Plantae-Chlamydomonas_reinhardtii_176572:0.10056647,(Plantae-Volvox_carteri_64714_jgi:0.060056724,(Plantae-Physcomitrella_patens_201901:0.24792203,(((((Cyanobacteria-Crocosphaera_watsonii_WH_8501_67920584:0.085136324,Cyanobacteria-Cyanothece_sp._CCY0110_126660421:0.07320724)100.0:0.11723599,(((Cyanobacteria-Nostoc_punctiforme_PCC_73102_23125459:0.122077726,(Cyanobacteria-Anabaena_variabilis_ATCC…	TAIR	gene:3686379	9.10989e-70	22330293	NP_176088.2	amine oxidase family	6.57e-125
Plantae-Chlamydomonas_reinhardtii_177646	(Plantae-Chlamydomonas_reinhardtii_177646:0.2753551,(Plantae-Chlamydomonas_reinhardtii_115088:0.36987874,((((Chromalveolata-Phytophthora_sojae_137538:0.20328957,Chromalveolata-Phytophthora_sojae_135717:0.2131046)100.0:0.30522832,Plantae-Physcomitrella_patens_181510:0.64835465)96.0:0.0924254,Chromalveolata-Paramecium_tetraurelia_117338809:0.6049982)71.0:0.029663665,((Chromalveolata-Phaeodactylum_t…	GR	Q0DMT0	1.11613e-20	18402856	NP_565734.1	integral membrane transporter family protein	1.85e-16
Plantae-Chlamydomonas_reinhardtii_178147	(Plantae-Chlamydomonas_reinhardtii_178147:0.11684604,(Plantae-Volvox_carteri_117015_jgi:0.11646463,((Plantae-Volvox_carteri_104059_jgi:0.029850135,Plantae-Chlamydomonas_reinhardtii_134824:0.04465239)100.0:0.28168318,(((((Plantae-Physcomitrella_patens_117800:0.04101042,Plantae-Physcomitrella_patens_129336:0.04506419)100.0:0.0936528,(Plantae-Oryza_sativa_115441587:0.0764069,Plantae-Arabidopsis_thal…	GR	Q8S0J7	2.26068e-18	18408237	NP_564846.1	PTAC4 (PLASTID TRANSCRIPTIONALLY ACTIVE4)	2.94e-17
Plantae-Chlamydomonas_reinhardtii_178353	(Plantae-Chlamydomonas_reinhardtii_178353:0.3471361,((Plantae-Volvox_carteri_103520_jgi:0.100882515,Plantae-Volvox_carteri_107799_jgi:0.013189941)100.0:0.33702067,((((Cyanobacteria-Synechococcus_sp._CC9605_78213769:0.053349268,Cyanobacteria-Synechococcus_sp._WH_8102_33864876:0.0564656)100.0:0.09389389,(Cyanobacteria-Prochlorococcus_marinus_str._MIT_9301_126695407:0.035643738,Cyanobacteria-Prochlo…	GR	Q10LV0	7.13853e-15	NO_HIT	NO_HIT	NO_HIT	NO_HIT
Plantae-Chlamydomonas_reinhardtii_178994	(Plantae-Chlamydomonas_reinhardtii_178994:0.18232061,(Plantae-Volvox_carteri_97847_jgi:0.16324636,(((((((Cyanobacteria-Anabaena_variabilis_ATCC_29413_75907750:0.082389854,Cyanobacteria-Nostoc_punctiforme_PCC_73102_23123814:0.09665838)100.0:0.052166916,Cyanobacteria-Lyngbya_sp._PCC_8106_119485392:0.15698016)100.0:0.1032288,(Plantae-Physcomitrella_patens_113976:0.11185794,Plantae-Arabidopsis_thalia…	GR	Q652L5	1.37404e-29	18401495	NP_565656.1	aldo/keto reductase family protein	8.17e-27
Plantae-Chlamydomonas_reinhardtii_179180	(Plantae-Chlamydomonas_reinhardtii_179180:0.62592125,((Chromalveolata-Phaeodactylum_tricornutum_16391:0.27729017,Plantae-Ostreococcus_lucimarinus_13471:0.23149256)94.0:0.110443756,(((((Plantae-Ostreococcus_tauri_785:0.031320747,Plantae-Ostreococcus_lucimarinus_26133:0.041882657)100.0:0.16443197,(Plantae-Physcomitrella_patens_114467:0.12871626,(Plantae-Oryza_sativa_115447609:0.07501018,(Plantae-Ar…	GR	Q5Z974	2.3052e-22	18422193	NP_568604.1	VAR1 (VARIEGATED 1); ATP-dependent peptidase/ ATPase/ metallopeptidase	1.04e-20
Plantae-Chlamydomonas_reinhardtii_179974	(Plantae-Chlamydomonas_reinhardtii_179974:0.4188161,(Cyanobacteria-Trichodesmium_erythraeum_IMS101_113477832:1.0375458,(Plantae-Chlamydomonas_reinhardtii_141595:0.22491491,Plantae-Volvox_carteri_105555_jgi:0.35529187)77.0:0.107276805)77.0:0)0:0;	NO_HIT	NO_HIT	NO_HIT	NO_HIT	NO_HIT	NO_HIT	NO_HIT
Plantae-Chlamydomonas_reinhardtii_180271	(Plantae-Chlamydomonas_reinhardtii_180271:0.11727023,(Plantae-Volvox_carteri_108651_jgi:0.2140869,(Cyanobacteria-Synechococcus_elongatus_PCC_7942_81301393:0.51665145,((Plantae-Ostreococcus_tauri_28566:0.18016753,Plantae-Ostreococcus_lucimarinus_35363:0.2898361)100.0:0.215349,(((Cyanobacteria-Crocosphaera_watsonii_WH_8501_67921427:0.4749077,(Opisthokonta-Danio_rerio_62955557:0.005576896,Opisthokon…	ZFIN	ZDB-GENE-050417-323	2.46197e-14	30686197	NP_849428.1	short-chain dehydrogenase/reductase (SDR) family protein	6.73e-09
Plantae-Chlamydomonas_reinhardtii_181241	(Plantae-Chlamydomonas_reinhardtii_181241:0,(Plantae-Chlamydomonas_reinhardtii_97504:0,(Plantae-Chlamydomonas_reinhardtii_97437:0.01906195,(Plantae-Chlamydomonas_reinhardtii_125788:0,(Chromalveolata-Thalassiosira_pseudonana_4012:0.52275574,(Cyanobacteria-Nostoc_punctiforme_PCC_73102_23125084:0.6805623,((((((Bacteria-Bacillus_cereus_42784066:0.15000601,(Bacteria-Geobacillus_kaustophilus_56421414:0…	GR	Q94GQ4	5.46939e-09	18414878	NP_567527.1	unknown protein	5.17e-07
Plantae-Chlamydomonas_reinhardtii_182359	(Plantae-Chlamydomonas_reinhardtii_182359:0.07010263,(Plantae-Volvox_carteri_40475_jgi:0.07375264,(((((((Cyanobacteria-Anabaena_variabilis_ATCC_29413_75910911:0.080704466,Cyanobacteria-Nostoc_punctiforme_PCC_73102_53688015:0.07268198)100.0:0.10210955,(((Cyanobacteria-Anabaena_variabilis_ATCC_29413_75910910:0.014839494,Cyanobacteria-Nostoc_sp._PCC_7120_17227818:0.01860844)100.0:0.06798509,Cyanobac…	UNIPROT	P16700	1.78243e-41	NO_HIT	NO_HIT	NO_HIT	NO_HIT
Plantae-Chlamydomonas_reinhardtii_182457	(Plantae-Chlamydomonas_reinhardtii_182457:0.049744852,(Plantae-Volvox_carteri_95071_jgi:0.06308187,((((Plantae-Physcomitrella_patens_60733:0.025609046,Plantae-Physcomitrella_patens_232136:0.044441465)92.0:0.016226491,Plantae-Physcomitrella_patens_194107:0.046484537)100.0:0.08124109,(Plantae-Oryza_sativa_115471093:0.0864215,Plantae-Arabidopsis_thaliana_42572255:0.09632298)97.0:0.037933175)100.0:0.…	TAIR	gene:2114788	7.9288e-186	15229367	NP_187138.1	ZDS (ZETA-CAROTENE DESATURASE); carotene 7,8-desaturase	0
Plantae-Chlamydomonas_reinhardtii_182459	(Plantae-Chlamydomonas_reinhardtii_182459:0.067819946,(Plantae-Volvox_carteri_121385_jgi:0.0703304,((Plantae-Ostreococcus_lucimarinus_26240:0.054296803,Plantae-Ostreococcus_tauri_19698:0.043259487)100.0:0.16293335,((Plantae-Oryza_sativa_115454275:0.061779924,Plantae-Arabidopsis_thaliana_18412241:0.050011482)100.0:0.19840285,(((((((Bacteria-Rhodospirillum_rubrum_83594151:0.12965997,((Bacteria-Rhod…	TAIR	gene:2207444	1.14837e-80	18412241	NP_565198.1	DNA repair protein recA	1.73e-76
Plantae-Chlamydomonas_reinhardtii_182663	(Plantae-Chlamydomonas_reinhardtii_182663:0.026748724,(Plantae-Volvox_carteri_57046_jgi:0.02946442,((Plantae-Ostreococcus_tauri_22219:0.04450555,Plantae-Ostreococcus_lucimarinus_51700:0.032843914)100.0:0.14454599,(((Plantae-Physcomitrella_patens_125303:0.017136334,Plantae-Physcomitrella_patens_142892:0.0155463135)100.0:0.14101967,((Plantae-Oryza_sativa_115488130:0.030104294,Plantae-Oryza_sativa_1…	TAIR	gene:2202939	3.95755e-111	145327729	NP_001077840.1	solanesyl diphosphate synthase (SPS)	1.04e-107
Plantae-Chlamydomonas_reinhardtii_182996	(Plantae-Chlamydomonas_reinhardtii_182996:0.040405653,(Plantae-Volvox_carteri_103638_jgi:0.031567845,((Plantae-Ostreococcus_tauri_17381:0.041391354,Plantae-Ostreococcus_lucimarinus_7315:0)100.0:0.08411273,(((Plantae-Oryza_sativa_115436866:0.18396531,Plantae-Arabidopsis_thaliana_18408572:0.19157812)82.0:0.032132715,(Plantae-Physcomitrella_patens_141000:0.052542806,Plantae-Physcomitrella_patens_256…	GR	Q0JMF9	3.97292e-63	18422548	NP_568644.1	CLPP4 (Clp protease proteolytic subunit 4); endopeptidase Clp	3.04e-60
Plantae-Chlamydomonas_reinhardtii_183308	(Plantae-Chlamydomonas_reinhardtii_183308:0.50202,((Cyanobacteria-Cyanothece_sp._CCY0110_126658322:0.059393317,Cyanobacteria-Crocosphaera_watsonii_WH_8501_67923731:0.1351235)100.0:0.6640726,(((Plantae-Physcomitrella_patens_127903:0.056035362,Plantae-Physcomitrella_patens_180193:0.054075755)100.0:0.22424704,(Plantae-Arabidopsis_thaliana_15226418:0.20511755,Plantae-Oryza_sativa_115450599:0.20531034…	GR	Q10S29	8.20403e-17	15226418	NP_179688.1	unknown protein	1.13e-24
Plantae-Chlamydomonas_reinhardtii_183446	(Plantae-Chlamydomonas_reinhardtii_183446:0.045779977,(Plantae-Volvox_carteri_109142_jgi:0.053501494,((Plantae-Ostreococcus_lucimarinus_2831:0.05084306,Plantae-Ostreococcus_tauri_22986:0.058239333)100.0:0.11472588,(((((Plantae-Physcomitrella_patens_31862:0.026766814,Plantae-Physcomitrella_patens_121944:0.029674497)81.0:0.011341089,Plantae-Physcomitrella_patens_152394:0.06649949)100.0:0.07731126,(…	TAIR	gene:3697589	2.29519e-154	15227742	NP_180598.1	ferrochelatase II	3.46e-151
Plantae-Chlamydomonas_reinhardtii_183460	(Plantae-Chlamydomonas_reinhardtii_183460:0.022797313,(Plantae-Volvox_carteri_81610_jgi:0.02984642,((Plantae-Ostreococcus_tauri_35422:0.046760693,Plantae-Ostreococcus_lucimarinus_26395:0.051116884)100.0:0.218355,((((Plantae-Physcomitrella_patens_147215:0.023654018,Plantae-Physcomitrella_patens_115492:0.033915833)88.0:0.016470864,Plantae-Physcomitrella_patens_172804:0.043684877)100.0:0.12647524,((…	TAIR	gene:1005836971	1.1502e-147	15217924	NP_176125.1	HEMA1; glutamyl-tRNA reductase	2.17e-143
Plantae-Chlamydomonas_reinhardtii_183942	(Plantae-Chlamydomonas_reinhardtii_183942:0,(Plantae-Chlamydomonas_reinhardtii_183942:0,(Plantae-Volvox_carteri_90775_jgi:0.040288217,(((Plantae-Ostreococcus_lucimarinus_37879:0.021719992,Plantae-Ostreococcus_tauri_35009:0.055598255)100.0:0.10329534,(Plantae-Chlamydomonas_reinhardtii_133924:0.048618145,Plantae-Volvox_carteri_81084_jgi:0.07097288)100.0:0.084193155)80.0:0.024122732,(((((((((((((((C…	GENEDB_SPOMBE	SPBC27.08c	3.20568e-74	18394801	NP_564099.1	APS2 (ATP SULFURYLASE PRECURSOR)	1.25e-22
Plantae-Chlamydomonas_reinhardtii_183959	(Plantae-Chlamydomonas_reinhardtii_183959:0.08273585,(Plantae-Volvox_carteri_84447_jgi:0.07201238,(((Plantae-Arabidopsis_thaliana_18411340:0.07543882,Plantae-Arabidopsis_thaliana_30687359:0.07097603)100.0:0.10226105,Plantae-Oryza_sativa_115487692:0.16498883)96.0:0.052241728,(Bacteria-Burkholderia_xenovorans_91779628:0.45871818,(((Cyanobacteria-Trichodesmium_erythraeum_IMS101_113477677:0.20283894,…	TAIR	gene:2027021	2.38434e-94	18411340	NP_565148.1	mutase family protein	2.48e-94
Plantae-Chlamydomonas_reinhardtii_184614	(Plantae-Chlamydomonas_reinhardtii_184614:0.110314,(Plantae-Volvox_carteri_105958_jgi:0.23345754,((Plantae-Ostreococcus_tauri_7066:0.11109245,Plantae-Ostreococcus_lucimarinus_10574:0.15047848)100.0:0.18442896,(Plantae-Cyanidioschyzon_merolae_CME180C:0.27325636,((((Plantae-Oryza_sativa_115461196:0.16509089,Plantae-Arabidopsis_thaliana_18423105:0.17928652)90.0:0.05411494,Plantae-Physcomitrella_pate…	GR	Q84P94	1.63683e-36	18423105	NP_568719.1	unknown protein	4.71e-34
Plantae-Chlamydomonas_reinhardtii_184818	(Plantae-Chlamydomonas_reinhardtii_184818:0.06427587,(Plantae-Volvox_carteri_56064_jgi:0.046181127,(((Plantae-Oryza_sativa_115447561:0.067364596,Plantae-Arabidopsis_thaliana_18391370:0.05041844)68.0:0.029000899,Plantae-Physcomitrella_patens_130922:0.09848244)100.0:0.18438216,((Plantae-Ostreococcus_tauri_5399:0.12490143,Plantae-Ostreococcus_lucimarinus_8317:0.0061268336)100.0:0.21599376,(Plantae-C…	TAIR	gene:2202032	2.00456e-55	145323868	NP_001077523.1	thylakoid lumenal protein-related	6.2e-53
Plantae-Chlamydomonas_reinhardtii_184923	(Plantae-Chlamydomonas_reinhardtii_184923:0.0036071893,(Plantae-Volvox_carteri_57583_jgi:0.012922113,((Plantae-Ostreococcus_tauri_8194:0.021405337,Plantae-Ostreococcus_lucimarinus_29906:0.025511583)100.0:0.12451148,(((Plantae-Physcomitrella_patens_205884:0.098798096,Plantae-Arabidopsis_thaliana_15237874:0.11132574)99.0:0.060101803,Plantae-Oryza_sativa_115465924:0.20507479)100.0:0.15755376,(Chroma…	UNIPROT	Q55900	1.36453e-62	15237874	NP_197790.1	MIND (ACCUMULATION AND REPLICATION OF CHLOROPLAST 11)	2.02e-59
Plantae-Chlamydomonas_reinhardtii_185012	(Plantae-Chlamydomonas_reinhardtii_185012:0.073104165,(Plantae-Volvox_carteri_99959_jgi:0.09919583,((((((((Cyanobacteria-Anabaena_variabilis_ATCC_29413_75908110:0.10834334,(Cyanobacteria-Nostoc_punctiforme_PCC_73102_23127710:0.09957391,Cyanobacteria-Nodularia_spumigena_CCY9414_119511029:0.09407921)59.0:0.01909696)97.0:0.12333268,Cyanobacteria-Trichodesmium_erythraeum_IMS101_113475881:0.19355565)2…	TAIR	gene:2114969	1.65468e-40	15234564	NP_195409.1	LEJ2 (LOSS OF THE TIMING OF ET AND JA BIOSYNTHESIS 2)	3.12e-38
Plantae-Chlamydomonas_reinhardtii_185040	(Plantae-Chlamydomonas_reinhardtii_185040:0.08755307,(Plantae-Volvox_carteri_77420_jgi:0.08043866,((Plantae-Ostreococcus_lucimarinus_40690:0.038273197,Plantae-Ostreococcus_tauri_21839:0.03183637)100.0:0.24597219,((((Plantae-Physcomitrella_patens_17327:0.028859839,Plantae-Physcomitrella_patens_17333:0.041249726)66.0:0.009233205,Plantae-Physcomitrella_patens_116386:0.054218147)100.0:0.17805739,(Pla…	TAIR	gene:3715739	9.26697e-45	79317138	NP_001030985.1	RPL4 (ribosomal protein L4); structural constituent of ribosome	3.28e-41
Plantae-Chlamydomonas_reinhardtii_185063	(Plantae-Chlamydomonas_reinhardtii_185063:0.061041042,(Plantae-Volvox_carteri_102843_jgi:0.076015204,((((Plantae-Oryza_sativa_115439541:0.087613106,Plantae-Arabidopsis_thaliana_15233624:0.09974624)80.0:0.03795421,Plantae-Physcomitrella_patens_150389:0.10574979)97.0:0.056548525,(Plantae-Ostreococcus_lucimarinus_27591:0.05004093,Plantae-Ostreococcus_tauri_5790:0.11608594)100.0:0.11849594)65.0:0.019…	GR	Q8S0I2	3.08975e-87	15233624	NP_194688.1	unknown protein	4.61e-81
Plantae-Chlamydomonas_reinhardtii_185186	(Plantae-Chlamydomonas_reinhardtii_185186:0.18586086,(Plantae-Volvox_carteri_84117_jgi:0.12461764,(Cyanobacteria-Gloeobacter_violaceus_PCC_7421_37521297:0.33981583,(((Cyanobacteria-Anabaena_variabilis_ATCC_29413_75910092:0.04108926,Cyanobacteria-Nostoc_sp._PCC_7120_17230681:0.057070505)100.0:0.20822655,Cyanobacteria-Anabaena_variabilis_ATCC_29413_75908269:0.29653746)29.0:0.026072053,(Cyanobacteri…	UNIPROT	Q8DHP5	5.63359e-07	NO_HIT	NO_HIT	NO_HIT	NO_HIT
Plantae-Chlamydomonas_reinhardtii_185394	(Plantae-Chlamydomonas_reinhardtii_185394:0.16402408,(Plantae-Volvox_carteri_117866_jgi:0.23128866,(Opisthokonta-Ustilago_maydis_71018657:0.5927664,Cyanobacteria-Nostoc_punctiforme_PCC_73102_23128258:0.4439705)76.0:0.3666502)76.0:0)0:0;	NO_HIT	NO_HIT	NO_HIT	NO_HIT	NO_HIT	NO_HIT	NO_HIT
Plantae-Chlamydomonas_reinhardtii_185480	(Plantae-Chlamydomonas_reinhardtii_185480:0.07419452,(Plantae-Volvox_carteri_62890_jgi:0.06836855,((Plantae-Physcomitrella_patens_164446:0.1486837,Plantae-Physcomitrella_patens_158878:0.1936025)100.0:0.22831851,((Plantae-Ostreococcus_tauri_33502:0.07860405,Plantae-Ostreococcus_lucimarinus_15846:0.07024158)100.0:0.27738553,(((Plantae-Cyanidioschyzon_merolae_CMR268C:0.36252484,Plantae-Gracilaria_ch…	UNIPROT	P0A6Y5	8.57401e-08	NO_HIT	NO_HIT	NO_HIT	NO_HIT
Plantae-Chlamydomonas_reinhardtii_185710	(Plantae-Chlamydomonas_reinhardtii_185710:0.09319849,(Plantae-Volvox_carteri_108446_jgi:0.1477629,(Plantae-Ostreococcus_lucimarinus_48511:0.28816622,((((Plantae-Ostreococcus_lucimarinus_40458:0.058385532,Plantae-Ostreococcus_tauri_21725:0.06575024)100.0:0.22471735,(((Plantae-Oryza_sativa_115460666:0.14470549,Plantae-Arabidopsis_thaliana_15221083:0.14977163)100.0:0.096843295,Plantae-Volvox_carteri…	TAIR	gene:2141935	8.19213e-113	42566924	NP_193558.3	starch synthase-related protein	3.47e-109
Plantae-Chlamydomonas_reinhardtii_186292	(Plantae-Chlamydomonas_reinhardtii_186292:0,(Plantae-Chlamydomonas_reinhardtii_196684:0,((Plantae-Chlamydomonas_reinhardtii_140993:0.36969176,Plantae-Chlamydomonas_reinhardtii_140983:0.30403733)60.0:0.030292679,((Plantae-Chlamydomonas_reinhardtii_196682:0.3420534,(Plantae-Chlamydomonas_reinhardtii_196683:0.24537203,Plantae-Volvox_carteri_106263_jgi:0.2989763)67.0:0.037077814)29.0:0.024541402,(((P…	UNIPROT	Q09653	5.79304e-19	15231889	NP_188079.1	CYP72A7 (cytochrome P450, family 72, subfamily A, polypeptide 7); oxygen binding	8.15e-13
Plantae-Chlamydomonas_reinhardtii_186446	(Plantae-Chlamydomonas_reinhardtii_186446:0.023746205,(Plantae-Volvox_carteri_83541_jgi:0.02865407,((((Plantae-Arabidopsis_thaliana_42572441:0.12906995,Plantae-Oryza_sativa_115438661:0.1358132)99.0:0.044962924,Plantae-Physcomitrella_patens_112020:0.16329758)85.0:0.043164503,(Plantae-Ostreococcus_tauri_9156:0.037885502,Plantae-Ostreococcus_lucimarinus_18446:0.04426247)100.0:0.16496196)80.0:0.02765…	GR	Q9AXB0	2.57277e-134	18400577	NP_566495.1	HEME1; uroporphyrinogen decarboxylase	4.49e-127
Plantae-Chlamydomonas_reinhardtii_186574	(Plantae-Chlamydomonas_reinhardtii_186574:0.3557088,(((Plantae-Chlamydomonas_reinhardtii_53892:0.047838394,Plantae-Volvox_carteri_107362_jgi:0.17248428)100.0:0.20759794,(Plantae-Arabidopsis_thaliana_18397837:0.121677965,Plantae-Oryza_sativa_115444489:0.1144463)100.0:0.117321044)83.0:0.057247154,(((((((((((Cyanobacteria-Nostoc_sp._PCC_7120_17230409:0.005741497,Cyanobacteria-Anabaena_variabilis_ATC…	TAIR	gene:2029523	2.16944e-78	18397837	NP_564376.1	inositol monophosphatase family protein	1.4e-75
Plantae-Chlamydomonas_reinhardtii_186616	(Plantae-Chlamydomonas_reinhardtii_186616:0.18218488,(Plantae-Volvox_carteri_108879_jgi:0.18836397,(((Plantae-Arabidopsis_thaliana_15224809:0.32148933,Plantae-Oryza_sativa_115459212:0.29754987)84.0:0.043412495,(Plantae-Physcomitrella_patens_209487:0.18098429,Plantae-Physcomitrella_patens_203635:0.13895865)100.0:0.13295518)89.0:0.11184745,(((((Bacteria-Bacillus_cereus_42783228:0.116229676,Bacteria…	TAIR	gene:2051738	6.74913e-45	15224809	NP_181933.1	COS1 (COI1 SUPPRESSOR1); 6,7-dimethyl-8-ribityllumazine synthase	1.51e-42
Plantae-Chlamydomonas_reinhardtii_186639	(Plantae-Chlamydomonas_reinhardtii_186639:0.02020866,(Plantae-Volvox_carteri_72683_jgi:0.012689043,((Plantae-Ostreococcus_tauri_14712:0.030648708,Plantae-Ostreococcus_lucimarinus_28845:0.022697272)100.0:0.1569002,(((Plantae-Physcomitrella_patens_173375:0.010577346,Plantae-Physcomitrella_patens_221821:0.019881861)100.0:0.092456184,((Plantae-Arabidopsis_thaliana_15222443:0.06017525,Plantae-Oryza_sa…	TAIR	gene:2205034	1.97676e-120	15222443	NP_177132.1	HEMB1; porphobilinogen synthase	4.16e-117
Plantae-Chlamydomonas_reinhardtii_186880	(Plantae-Chlamydomonas_reinhardtii_186880:0.032639425,(Plantae-Volvox_carteri_82091_jgi:0.031212047,((Plantae-Physcomitrella_patens_121763:0.087821156,((Plantae-Arabidopsis_thaliana_18414338:0.011999382,(Plantae-Arabidopsis_thaliana_30686639:0,Plantae-Arabidopsis_thaliana_30686634:0.18113883)96.0:0.030798918)100.0:0.058853123,Plantae-Oryza_sativa_115460574:0.07097048)84.0:0.024366044)98.0:0.04521…	TAIR	gene:1008081406	5.96229e-79	18414338	NP_567448.1	IGPD (Imidazoleglycerol-phosphate dehydratase); imidazoleglycerol-phosphate dehydratase	1.92e-76
Plantae-Chlamydomonas_reinhardtii_187041	(Plantae-Chlamydomonas_reinhardtii_187041:0.2820448,(Plantae-Ostreococcus_lucimarinus_42695:0.33632237,(Plantae-Ostreococcus_lucimarinus_10071:0.36820152,(((Chromalveolata-Phaeodactylum_tricornutum_16142:0.16230744,Chromalveolata-Thalassiosira_pseudonana_13551:0.19932595)100.0:0.09591332,Chromalveolata-Phaeodactylum_tricornutum_14391:0.30458757)100.0:0.1363588,((((((((((((((Cyanobacteria-Synechoc…	GENEDB_SPOMBE	SPBC16H5.08c	1.78268e-30	15238261	NP_201289.1	ATGCN5 (Arabidopsis thaliana general control non-repressible 5)	4.96e-41
Plantae-Chlamydomonas_reinhardtii_187069	(Plantae-Chlamydomonas_reinhardtii_187069:0.087571114,(Plantae-Volvox_carteri_115858_jgi:0.0964047,((Plantae-Chlamydomonas_reinhardtii_97523:0.048013646,Plantae-Volvox_carteri_91088_jgi:0.04571883)100.0:0.25384703,((Plantae-Ostreococcus_lucimarinus_1231:0.07655116,Plantae-Ostreococcus_tauri_17663:0.07136897)100.0:0.33106035,((Plantae-Physcomitrella_patens_128936:0.119477816,Plantae-Physcomitrella…	TAIR	gene:2013040	1.33694e-58	18404075	NP_566745.1	ABC1 family protein	1.65e-81
Plantae-Chlamydomonas_reinhardtii_187367	(Plantae-Chlamydomonas_reinhardtii_187367:0,((Plantae-Volvox_carteri_61240_jgi:0.15474221,(Opisthokonta-Magnaporthe_grisea_39958173:0.459158,Cyanobacteria-Synechococcus_elongatus_PCC_7942_81230338:0.44162855)97.0:0.1226177)43.0:0.0022615432,Plantae-Chlamydomonas_reinhardtii_187367:0)0:0)0:0;	NO_HIT	NO_HIT	NO_HIT	NO_HIT	NO_HIT	NO_HIT	NO_HIT
Plantae-Chlamydomonas_reinhardtii_187612	(Plantae-Chlamydomonas_reinhardtii_187612:0.18327792,(Plantae-Volvox_carteri_98131_jgi:0.2051344,(Cyanobacteria-Synechocystis_sp._PCC_6803_38505628:0.5566459,(Plantae-Oryza_sativa_115461238:0.5965374,(((((((Plantae-Arabidopsis_thaliana_15221606:0.17554481,Plantae-Oryza_sativa_115448763:0.19163811)94.0:0.037220463,((Plantae-Oryza_sativa_115459890:0.095143765,Plantae-Arabidopsis_thaliana_15228277:0…	TAIR	gene:2053722	4.68299e-33	15234887	NP_193364.1	amine oxidase family protein / SWIRM domain-containing protein	3.76e-18
Plantae-Chlamydomonas_reinhardtii_187891	(Plantae-Chlamydomonas_reinhardtii_187891:0,(Plantae-Chlamydomonas_reinhardtii_187891:0,(Plantae-Volvox_carteri_75183_jgi:0.0466164,((Plantae-Ostreococcus_lucimarinus_42209:0.038799267,Plantae-Ostreococcus_tauri_29855:0.055587552)100.0:0.16555509,(((((((Plantae-Physcomitrella_patens_110579:0.041522533,(Plantae-Physcomitrella_patens_64229:0.028286124,Plantae-Physcomitrella_patens_153167:0.03408421…	TAIR	gene:2182131	1.23242e-160	15239684	NP_197423.1	ADG2 (ADPG PYROPHOSPHORYLASE 2); glucose-1-phosphate adenylyltransferase	1.88e-157
Plantae-Chlamydomonas_reinhardtii_188000	(Plantae-Chlamydomonas_reinhardtii_188000:0.09437228,(Plantae-Volvox_carteri_120742_jgi:0.1158223,((Plantae-Ostreococcus_lucimarinus_31202:0.18584847,Plantae-Ostreococcus_tauri_25583:0.029969037)100.0:0.21750845,(((Plantae-Oryza_sativa_115472151:0.17517072,Plantae-Arabidopsis_thaliana_30695188:0.2420454)100.0:0.096040316,Plantae-Physcomitrella_patens_124948:0.050417498)95.0:0.07425346,(Plantae-Cy…	GR	Q7XHR0	1.36264e-57	30695188	NP_567098.2	immunophilin / FKBP-type peptidyl-prolyl cis-trans isomerase family protein	3.9e-54
Plantae-Chlamydomonas_reinhardtii_188060	(Plantae-Chlamydomonas_reinhardtii_188060:0.12609512,(Plantae-Volvox_carteri_120670_jgi:0.11029366,(((((((((Cyanobacteria-Nodularia_spumigena_CCY9414_119510806:0.083795235,(Cyanobacteria-Anabaena_variabilis_ATCC_29413_75908223:0.02451125,Cyanobacteria-Nostoc_sp._PCC_7120_17232153:0.03538689)100.0:0.07092999)82.0:0.020951996,Cyanobacteria-Nostoc_punctiforme_PCC_73102_23126770:0.09795222)91.0:0.035…	TAIR	gene:1006227964	2.64104e-15	15224581	NP_180643.1	ATGSTF9 (Arabidopsis thaliana Glutathione S-transferase (class phi) 9); glutathione transferase	3.39e-14
Plantae-Chlamydomonas_reinhardtii_188169	(Plantae-Chlamydomonas_reinhardtii_188169:0.16332148,(Plantae-Volvox_carteri_87048_jgi:0.145414,(Plantae-Cyanidioschyzon_merolae_CMS231C:0.51048064,(((Chromalveolata-Phaeodactylum_tricornutum_49987:0.3076662,Chromalveolata-Thalassiosira_pseudonana_2880:0.35373226)100.0:0.2259723,Cyanobacteria-Crocosphaera_watsonii_WH_8501_67921445:0.66809255)97.0:0.12217729,((((Amoebozoa-Acanthamoeba_castellanii_…	ZFIN	ZDB-GENE-041010-125	8.34268e-17	NO_HIT	NO_HIT	NO_HIT	NO_HIT
Plantae-Chlamydomonas_reinhardtii_188307	(Plantae-Chlamydomonas_reinhardtii_188307:0.04358584,(Plantae-Volvox_carteri_109912_jgi:0.04554194,((Plantae-Ostreococcus_lucimarinus_32688:0.028349537,Plantae-Ostreococcus_tauri_18488:0.025717683)100.0:0.099949114,((((Plantae-Arabidopsis_thaliana_15239755:0.019050693,Plantae-Arabidopsis_thaliana_15236977:0.023171937)100.0:0.036457893,Plantae-Oryza_sativa_115474697:0.070467316)98.0:0.025952823,((…	TAIR	gene:1945427	6.53409e-179	15239755	NP_200292.1	TSB1 (TRYPTOPHAN SYNTHASE BETA-SUBUNIT)	8.04e-176
Plantae-Chlamydomonas_reinhardtii_188387	(Plantae-Chlamydomonas_reinhardtii_188387:0.07709101,(Plantae-Volvox_carteri_103003_jgi:0.080301166,(((Plantae-Oryza_sativa_115471157:0.13371418,(Plantae-Arabidopsis_thaliana_15229384:0.15378822,Plantae-Physcomitrella_patens_105954:0.13713534)70.0:0.022823056)100.0:0.10296596,(Plantae-Ostreococcus_tauri_36792:0.036332097,Plantae-Ostreococcus_lucimarinus_43121:0.05865451)100.0:0.25218576)100.0:0.1…	GR	Q8GTK8	9.21649e-79	15229384	NP_191873.1	mRNA-binding protein, putative	1.33e-74
Plantae-Chlamydomonas_reinhardtii_188754	(Plantae-Chlamydomonas_reinhardtii_188754:0.09403018,(Plantae-Volvox_carteri_43405_jgi:0.07266606,((Plantae-Ostreococcus_tauri_16773:0.113113284,Plantae-Ostreococcus_lucimarinus_37424:0.13659729)100.0:0.29406765,(((Plantae-Physcomitrella_patens_132160:0.053523943,Plantae-Physcomitrella_patens_134556:0.037268158)100.0:0.16577566,(((Plantae-Arabidopsis_thaliana_42571237:0,Plantae-Arabidopsis_thalia…	TAIR	gene:2055626	7.6293e-49	145361012	NP_566035.2	phosphatidate cytidylyltransferase family protein	7.9e-44
Plantae-Chlamydomonas_reinhardtii_188925	(Plantae-Chlamydomonas_reinhardtii_188925:0.11417218,(Plantae-Volvox_carteri_120723_jgi:0.10964911,((((Plantae-Arabidopsis_thaliana_22331297:0.10265681,Plantae-Arabidopsis_thaliana_22328609:0.11180361)100.0:0.08314911,Plantae-Oryza_sativa_115456555:0.17717636)100.0:0.1362896,(Plantae-Physcomitrella_patens_169848:0.24821372,Plantae-Physcomitrella_patens_140960:0.2641671)80.0:0.031911008)100.0:0.09…	TAIR	gene:2129370	3.35666e-51	22328609	NP_193143.2	AAE15 (ACYL-ACTIVATING ENZYME 15); acyl-ACP synthetase	8.28e-48
Plantae-Chlamydomonas_reinhardtii_189230	(Plantae-Chlamydomonas_reinhardtii_189230:0.07110815,(Plantae-Chlamydomonas_reinhardtii_189231:0.068311386,((Plantae-Volvox_carteri_74606_jgi:0.0139249535,Plantae-Volvox_carteri_97032_jgi:0.15652703)96.0:0.06059873,(((Cyanobacteria-Synechococcus_sp._JA-2-3Ba2-13_86607692:0.16320544,(((Cyanobacteria-Anabaena_variabilis_ATCC_29413_75906641:0.042294964,Cyanobacteria-Nostoc_punctiforme_PCC_73102_2312…	NO_HIT	NO_HIT	NO_HIT	NO_HIT	NO_HIT	NO_HIT	NO_HIT
Plantae-Chlamydomonas_reinhardtii_189307	(Plantae-Chlamydomonas_reinhardtii_189307:0.22597042,(Plantae-Volvox_carteri_105794_jgi:0.23908679,((Plantae-Volvox_carteri_61222_jgi:0.099435285,Plantae-Chlamydomonas_reinhardtii_177276:0.1337586)100.0:0.15868868,((((Plantae-Arabidopsis_thaliana_18418385:0.14700404,Plantae-Oryza_sativa_115437288:0.1992722)96.0:0.11370267,Plantae-Physcomitrella_patens_55779:0.32884878)55.0:0.03127235,(Plantae-Ost…	GR	Q0JM56	9.20547e-20	18418385	NP_568355.1	methyltransferase	7.03e-19
Plantae-Chlamydomonas_reinhardtii_189732	(Plantae-Chlamydomonas_reinhardtii_189732:0.08245221,(Plantae-Volvox_carteri_107339_jgi:0.14655647,(((Plantae-Physcomitrella_patens_216189:0.25811014,(Plantae-Oryza_sativa_115477475:0.17771466,Plantae-Arabidopsis_thaliana_22330801:0.2372292)57.0:0.014704637)90.0:0.07293109,(Plantae-Ostreococcus_lucimarinus_33145:0.07045153,Plantae-Ostreococcus_tauri_18816:0.095732994)100.0:0.32805145)41.0:0.03599…	TAIR	gene:3699331	4.67087e-43	22330801	NP_566156.2	yrdC family protein	4.41e-40
Plantae-Chlamydomonas_reinhardtii_189958	(Plantae-Chlamydomonas_reinhardtii_189958:0.10358954,(Plantae-Volvox_carteri_118521_jgi:0.1277396,(Plantae-Volvox_carteri_98369_jgi:0.46956575,((Plantae-Physcomitrella_patens_165096:0.00932109,Plantae-Physcomitrella_patens_143157:0.085595466)100.0:0.4585712,(((((Cyanobacteria-Anabaena_variabilis_ATCC_29413_75906755:0.0063803494,Cyanobacteria-Nostoc_sp._PCC_7120_17228449:0.02575093)100.0:0.0677775…	UNIPROT	Q64273	2.34187e-20	NO_HIT	NO_HIT	NO_HIT	NO_HIT
Plantae-Chlamydomonas_reinhardtii_190369	(Plantae-Chlamydomonas_reinhardtii_190369:0.042204108,(Plantae-Volvox_carteri_107441_jgi:0.06659875,((Plantae-Ostreococcus_tauri_22601:0.06068479,Plantae-Ostreococcus_lucimarinus_9119:0.109214246)100.0:0.24940398,((((((Bacteria-Oceanobacillus_iheyensis_23098992:0.09756508,(Bacteria-Bacillus_cereus_42782932:0.063933514,(Bacteria-Geobacillus_thermodenitrificans_138894723:0.048253454,Bacteria-Geobac…	UNIPROT	P0A7K6	6.02181e-21	18414915	NP_567531.1	ribosomal protein L19 family protein	4.71e-13
Plantae-Chlamydomonas_reinhardtii_190446	(Plantae-Chlamydomonas_reinhardtii_190446:0.017664758,(Plantae-Volvox_carteri_77470_jgi:0.029530933,((((Plantae-Arabidopsis_thaliana_15220670:0.005066833,Plantae-Arabidopsis_thaliana_15226781:0.007672193)100.0:0.05043884,(Plantae-Oryza_sativa_115489596:0.005601198,Plantae-Oryza_sativa_115454325:0.010873639)100.0:0.056114342)94.0:0.022635207,(Plantae-Physcomitrella_patens_106829:0.0073010717,Plant…	TAIR	gene:2202475	5.94128e-91	15220670	NP_174304.1	PDH-E1 BETA (PYRUVATE DEHYDROGENASE E1 BETA); pyruvate dehydrogenase (acetyl-transferring)	7.85e-114
Plantae-Chlamydomonas_reinhardtii_190827	(Plantae-Chlamydomonas_reinhardtii_190827:0.13653402,(Plantae-Volvox_carteri_66880_jgi:0.15269965,((Plantae-Ostreococcus_lucimarinus_37443:0.08169304,Plantae-Ostreococcus_tauri_16714:0.0996811)100.0:0.13751265,(((Plantae-Physcomitrella_patens_110754:0.2159483,Plantae-Oryza_sativa_115459018:0.21304731)43.0:0.01707675,Plantae-Arabidopsis_thaliana_15232158:0.18704447)94.0:0.038230106,(Cyanobacteria-…	GR	Q25AK1	7.41436e-69	15232158	NP_186815.1	unknown protein	8.36e-69
Plantae-Chlamydomonas_reinhardtii_190981	(Plantae-Chlamydomonas_reinhardtii_190981:0.121865965,(Plantae-Volvox_carteri_109938_jgi:0.13047674,((Cyanobacteria-Crocosphaera_watsonii_WH_8501_67923796:0.070024505,Cyanobacteria-Cyanothece_sp._CCY0110_126657347:0.08654456)71.0:0.09240571,(Cyanobacteria-Trichodesmium_erythraeum_IMS101_113475241:0.14785811,Cyanobacteria-Lyngbya_sp._PCC_8106_119486110:0.18427572)28.0:0.07208502)28.0:0.24557446)10…	NO_HIT	NO_HIT	NO_HIT	NO_HIT	NO_HIT	NO_HIT	NO_HIT
Plantae-Chlamydomonas_reinhardtii_191043	(Plantae-Chlamydomonas_reinhardtii_191043:0.07900907,(Plantae-Volvox_carteri_83109_jgi:0.080532454,((Plantae-Physcomitrella_patens_178131:0.16292538,(Plantae-Oryza_sativa_115436038:0.10552512,Plantae-Arabidopsis_thaliana_30678951:0.11948585)100.0:0.07091077)100.0:0.050818875,((Plantae-Ostreococcus_tauri_28476:0.033432614,Plantae-Ostreococcus_lucimarinus_32279:0.042074937)100.0:0.28177363,((Chroma…	GR	Q9AR38	1.52182e-147	15234278	NP_192078.1	PPOX (PROTOPORPHYRINOGEN OXIDASE); protoporphyrinogen oxidase	4.97e-141
Plantae-Chlamydomonas_reinhardtii_191051	(Plantae-Chlamydomonas_reinhardtii_191051:0.07813172,(Plantae-Volvox_carteri_88890_jgi:0.0819537,(Plantae-Volvox_carteri_117292_jgi:0.18117505,(Plantae-Chlamydomonas_reinhardtii_11226:0.19776796,((Chromalveolata-Phytophthora_sojae_108393:0.40962,Plantae-Physcomitrella_patens_158834:0.37340802)99.0:0.079479486,((((Cyanobacteria-Cyanothece_sp._CCY0110_126658068:0.12178801,Cyanobacteria-Crocosphaera…	UNIPROT	P0A9M8	1.3716e-92	NO_HIT	NO_HIT	NO_HIT	NO_HIT
Plantae-Chlamydomonas_reinhardtii_191427	(Plantae-Chlamydomonas_reinhardtii_191427:0.08543636,(Plantae-Volvox_carteri_106582_jgi:0.09158951,((((Plantae-Oryza_sativa_115450913:0.06598178,Plantae-Oryza_sativa_115482014:0.08616889)98.0:0.03528483,Plantae-Arabidopsis_thaliana_15232559:0.10160076)100.0:0.07700422,Plantae-Physcomitrella_patens_115450:0.19401315)100.0:0.0885949,(((((Plantae-Oryza_sativa_115449517:0.14946891,Plantae-Arabidopsis…	GR	Q8S5T1	4.85011e-58	15230074	NP_189059.1	ATGR1; glutathione-disulfide reductase	4.71e-69
Plantae-Chlamydomonas_reinhardtii_191725	(Plantae-Chlamydomonas_reinhardtii_191725:0.19015548,(Plantae-Chlamydomonas_reinhardtii_149419:0.18661147,((Plantae-Volvox_carteri_103078_jgi:0.17488262,Plantae-Volvox_carteri_103077_jgi:0.21252331)72.0:0.042768136,(Plantae-Cyanidioschyzon_merolae_CMN011C:0.59899974,(Cyanobacteria-Synechococcus_sp._JA-2-3Ba2-13_86609509:0.07826983,Cyanobacteria-Synechococcus_sp._JA-3-3Ab_86604824:0.05254047)100.0…	GR	Q33AG7	5.08085e-12	NO_HIT	NO_HIT	NO_HIT	NO_HIT
Plantae-Chlamydomonas_reinhardtii_191951	(Plantae-Chlamydomonas_reinhardtii_191951:0.19089967,(Plantae-Volvox_carteri_104808_jgi:0.22039635,(((Plantae-Arabidopsis_thaliana_15222076:0.2578503,Plantae-Oryza_sativa_115443785:0.3158764)100.0:0.29496652,Plantae-Physcomitrella_patens_166969:0.45653397)99.0:0.19431718,((((Plantae-Physcomitrella_patens_147942:0.099467754,Plantae-Physcomitrella_patens_132762:0.19183096)100.0:0.21805951,(Plantae-…	TAIR	gene:2095202	5.46624e-39	18403854	NP_566737.1	S1 RNA-binding domain-containing protein	4.25e-36
Plantae-Chlamydomonas_reinhardtii_191993	(Plantae-Chlamydomonas_reinhardtii_191993:0.03577753,((Plantae-Volvox_carteri_82898_jgi:0,Plantae-Volvox_carteri_82892_jgi:0.032391496)99.0:0.030080806,((Plantae-Physcomitrella_patens_178066:0.11070072,((Plantae-Arabidopsis_thaliana_18402389:0.008337784,Plantae-Arabidopsis_thaliana_79319550:0.04230595)100.0:0.11102509,Plantae-Oryza_sativa_115451975:0.13673554)80.0:0.019349191)99.0:0.049946085,((P…	TAIR	gene:2028548	2.61664e-141	18402389	NP_564534.1	EMB1144 (EMBRYO DEFECTIVE 1144); chorismate synthase	4.71e-138
Plantae-Chlamydomonas_reinhardtii_192085	(Plantae-Chlamydomonas_reinhardtii_192085:0.08836589,(Plantae-Volvox_carteri_83067_jgi:0.057616144,(Plantae-Porphyra_yezoensis_Contig1834_3:0.23395811,((Chromalveolata-Bigelowiella_natans_Contig30_2:0.25341737,(Chromalveolata-Phaeodactylum_tricornutum_12902:0.084451765,Chromalveolata-Thalassiosira_pseudonana_262125:0.087158136)100.0:0.24868639)79.0:0.042247064,((((Plantae-Arabidopsis_thaliana_152…	TAIR	gene:3715437	1.70948e-129	15226573	NP_179164.1	NIR1 (NITRITE REDUCTASE); ferredoxin-nitrate reductase	3.63e-126
Plantae-Chlamydomonas_reinhardtii_192232	(Plantae-Chlamydomonas_reinhardtii_192232:0.05247283,(Plantae-Chlamydomonas_reinhardtii_59303:0.08153015,(Plantae-Volvox_carteri_104014_jgi:0.07498638,(((((Plantae-Physcomitrella_patens_148684:0.031635415,Plantae-Physcomitrella_patens_162784:0.039460506)58.0:0.0058659124,Plantae-Physcomitrella_patens_218632:0.049019326)100.0:0.10948366,(Plantae-Oryza_sativa_115464757:0.08602453,Plantae-Arabidopsi…	TAIR	gene:504954460	5.94316e-121	15238217	NP_196079.1	SIR (sulfite reductase); sulfite reductase (ferredoxin)	1.05e-117
Plantae-Chlamydomonas_reinhardtii_192924	(Plantae-Chlamydomonas_reinhardtii_192924:0.38050818,(Plantae-Physcomitrella_patens_172624:0.43742976,((Plantae-Ostreococcus_lucimarinus_6509:0.20267418,Plantae-Ostreococcus_tauri_18754:0.1661568)100.0:0.27710092,(((Bacteria-Burkholderia_xenovorans_91785019:0.23687956,Bacteria-Ralstonia_eutropha_113869021:0.26543537)100.0:0.31953365,(((Opisthokonta-Danio_rerio_125849130:0.28653744,Opisthokonta-Mu…	UNIPROT	O94952	4.82967e-15	NO_HIT	NO_HIT	NO_HIT	NO_HIT
Plantae-Chlamydomonas_reinhardtii_192939	(Plantae-Chlamydomonas_reinhardtii_192939:0.12211743,(Plantae-Volvox_carteri_86399_jgi:0.10575426,((((((((((Cyanobacteria-Nodularia_spumigena_CCY9414_119510473:0.07329424,((Cyanobacteria-Anabaena_variabilis_ATCC_29413_75906384:0.01988748,Cyanobacteria-Nostoc_sp._PCC_7120_17229832:0.016152456)100.0:0.06327126,Cyanobacteria-Nostoc_punctiforme_PCC_73102_53687433:0.07409812)88.0:0.018157791)100.0:0.0…	GR	Q5N9Z8	8.01746e-23	30681649	NP_850022.1	AAT/ATAAT/MEE17 (maternal effect embryo arrest 17); aspartate transaminase	2.76e-17
Plantae-Chlamydomonas_reinhardtii_193008	(Plantae-Chlamydomonas_reinhardtii_193008:0.267038,((((((Bacteria-Ralstonia_eutropha_113867954:0.01373867,Bacteria-Ralstonia_eutropha_113866215:0.016831396)100.0:0.13488668,Bacteria-Burkholderia_xenovorans_91779133:0.15930742)100.0:0.056750767,(Bacteria-Paracoccus_denitrificans_119386347:0.13933836,Bacteria-Rhodobacter_sphaeroides_126461939:0.12588714)100.0:0.118857816)24.0:0.01473464,Bacteria-Rh…	ZFIN	ZDB-GENE-061103-95	8.50819e-143	30678473	NP_849583.1	MCCA (3-methylcrotonyl-CoA carboxylase 1)	6.19e-129
Plantae-Chlamydomonas_reinhardtii_193023	(Plantae-Chlamydomonas_reinhardtii_193023:0,(Plantae-Chlamydomonas_reinhardtii_193023:0,(Plantae-Volvox_carteri_109932_jgi:0.045699574,(((Plantae-Oryza_sativa_115463645:0.043041326,Plantae-Arabidopsis_thaliana_15234041:0.053319275)100.0:0.03561648,Plantae-Physcomitrella_patens_126164:0.12085111)99.0:0.049328327,((Plantae-Ostreococcus_lucimarinus_46754:0.032366563,Plantae-Ostreococcus_tauri_8809:0…	GR	Q60E66	2.4363e-178	15234041	NP_195029.1	SQD1 (sulfoquinovosyldiacylglycerol 1); UDPsulfoquinovose synthase	4.32e-175
Plantae-Chlamydomonas_reinhardtii_193254	(Plantae-Chlamydomonas_reinhardtii_193254:0,(Plantae-Chlamydomonas_reinhardtii_139260:0,(Plantae-Volvox_carteri_77596_jgi:0.078264825,(((((Plantae-Oryza_sativa_115465825:0.11808655,(Plantae-Oryza_sativa_115476144:0.067844816,Plantae-Oryza_sativa_115478551:0.074329674)100.0:0.07081425)47.0:0.009549988,((Plantae-Arabidopsis_thaliana_15236988:0.045875773,Plantae-Arabidopsis_thaliana_15236663:0.05004…	TAIR	gene:2123465	1.46918e-117	15236988	NP_192834.1	UGE5 (UDP-D-glucose/UDP-D-galactose 4-epimerase 5); UDP-glucose 4-epimerase/ protein dimerization	3.72e-114
Plantae-Chlamydomonas_reinhardtii_193711	(Plantae-Chlamydomonas_reinhardtii_193711:0.07755788,(Plantae-Volvox_carteri_89311_jgi:0.06433638,((Plantae-Ostreococcus_lucimarinus_14137:0.055929825,Plantae-Ostreococcus_tauri_8191:0.049829017)100.0:0.1761887,(Plantae-Physcomitrella_patens_160322:0.21201085,((((((((((Cyanobacteria-Anabaena_variabilis_ATCC_29413_75908024:0,Cyanobacteria-Nodularia_spumigena_CCY9414_119512777:0.12497214)47.0:0.013…	NO_HIT	NO_HIT	NO_HIT	NO_HIT	NO_HIT	NO_HIT	NO_HIT
Plantae-Chlamydomonas_reinhardtii_193756	(Plantae-Chlamydomonas_reinhardtii_193756:0.16662781,(Plantae-Volvox_carteri_105164_jgi:0.1380326,(((Plantae-Arabidopsis_thaliana_30686068:0.13545422,Plantae-Oryza_sativa_115468008:0.17962682)98.0:0.097656764,Plantae-Physcomitrella_patens_209343:0.2404799)100.0:0.10056646,(((((Chromalveolata-Phaeodactylum_tricornutum_10747:0.13996106,Chromalveolata-Thalassiosira_pseudonana_38608:0.13588655)62.0:0…	TAIR	gene:3694077	6.6731e-51	30686068	NP_565789.2	flavin reductase-related	7.64e-48
Plantae-Chlamydomonas_reinhardtii_194485	(Plantae-Chlamydomonas_reinhardtii_194485:0.21412504,(Plantae-Volvox_carteri_67034_jgi:0.10304746,((Plantae-Physcomitrella_patens_152699:0.20965236,(Plantae-Oryza_sativa_115454395:0.09796472,Plantae-Arabidopsis_thaliana_18414726:0.08910744)100.0:0.10588326)99.0:0.086362936,(((Plantae-Ostreococcus_tauri_4764:0.09881563,Plantae-Ostreococcus_lucimarinus_39837:0.13504869)100.0:0.266839,((Plantae-Volv…	GR	Q0DPX6	7.24497e-41	18414726	NP_568145.1	short-chain dehydrogenase/reductase (SDR) family protein	4.22e-48
Plantae-Chlamydomonas_reinhardtii_195038	(Plantae-Chlamydomonas_reinhardtii_195038:0.060025472,(Plantae-Volvox_carteri_109214_jgi:0.0490149,((Plantae-Ostreococcus_lucimarinus_17563:0.030434335,Plantae-Ostreococcus_tauri_26626:0.02085896)100.0:0.15549591,((((((Plantae-Arabidopsis_thaliana_15234534:0.0682119,Plantae-Arabidopsis_thaliana_15224197:0.09623753)91.0:0.03467035,(((Plantae-Arabidopsis_thaliana_15231869:0.026436213,(Plantae-Arabi…	TAIR	gene:1005836985	1.44174e-106	15234534	NP_195399.1	GGPS1 (GERANYLGERANYL PYROPHOSPHATE SYNTHASE 1); farnesyltranstransferase	2.22e-103
Plantae-Chlamydomonas_reinhardtii_195417	(Plantae-Chlamydomonas_reinhardtii_195417:0.1024673,(Plantae-Volvox_carteri_59785_jgi:0.10059288,(((Plantae-Physcomitrella_patens_112168:0.049538817,Plantae-Physcomitrella_patens_177939:0.05369743)100.0:0.14883645,(Plantae-Arabidopsis_thaliana_18423233:0.21361184,Plantae-Oryza_sativa_115446435:0.2116916)98.0:0.04005007)100.0:0.08136747,(Cyanobacteria-Gloeobacter_violaceus_PCC_7421_37521111:0.2492…	TAIR	gene:3356210	5.27768e-177	18423214	NP_568746.1	CLPC (HEAT SHOCK PROTEIN 93-V); ATP binding / ATPase	0
Plantae-Chlamydomonas_reinhardtii_195422	(Plantae-Chlamydomonas_reinhardtii_195422:0.07902011,((Plantae-Volvox_carteri_79064_jgi:0.018550633,Plantae-Volvox_carteri_79066_jgi:0.019844176)100.0:0.050551165,((((Plantae-Oryza_sativa_115453619:0.068392985,Plantae-Arabidopsis_thaliana_18417676:0.07524972)99.0:0.020480428,(Plantae-Physcomitrella_patens_193192:0.017006624,Plantae-Physcomitrella_patens_126956:0.018711459)100.0:0.080540255)100.0:…	TAIR	gene:2180921	0	18417676	NP_568314.1	APG6/CLPB-P/CLPB3 (ALBINO AND PALE GREEN 6); ATP binding / ATPase	0
Plantae-Chlamydomonas_reinhardtii_195423	(Plantae-Chlamydomonas_reinhardtii_195423:0.09692965,(Plantae-Volvox_carteri_61636_jgi:0.094556585,((((Plantae-Oryza_sativa_115464933:0.07790022,Plantae-Arabidopsis_thaliana_18410584:0.07545428)100.0:0.054946598,Plantae-Physcomitrella_patens_224802:0.12110451)100.0:0.10862913,Chromalveolata-Phytophthora_sojae_108302:0.2653399)35.0:0.0148202,(((Excavate-Leishmania_major_73536744:0.17718333,Excavat…	TAIR	gene:3353785	5.41659e-270	18410584	NP_565083.1	ATHSP101 (HEAT SHOCK PROTEIN 101); ATP binding / ATPase	0
Plantae-Chlamydomonas_reinhardtii_195426	(Plantae-Chlamydomonas_reinhardtii_195426:0.5212242,(Plantae-Arabidopsis_thaliana_18423233:0.3856359,((((((((((((Cyanobacteria-Synechococcus_sp._RS9916_116073045:0.09356602,(Cyanobacteria-Prochlorococcus_marinus_str._MIT_9211_84517835:0.12755044,(Cyanobacteria-Prochlorococcus_marinus_str._MIT_9312_78779482:0.037537396,Cyanobacteria-Prochlorococcus_marinus_str._AS9601_123968727:0.042633723)100.0:0…	UNIPROT	P63284	5.33289e-74	18400735	NP_565586.1	CLPB-M/CLPB4/HSP98.7 (HEAT SHOCK PROTEIN 98.7); ATP binding / ATPase	1.08e-67
Plantae-Chlamydomonas_reinhardtii_195512	(Plantae-Chlamydomonas_reinhardtii_195512:0.04929276,(Plantae-Volvox_carteri_103183_jgi:0.057851877,(((((((Plantae-Physcomitrella_patens_111465:0.06914505,(Plantae-Physcomitrella_patens_171916:0.03729495,Plantae-Physcomitrella_patens_177431:0.045104582)100.0:0.03153762)100.0:0.13279563,((Plantae-Oryza_sativa_115483855:0.14302722,Plantae-Oryza_sativa_115452177:0.12494039)91.0:0.037465394,Plantae-A…	GR	Q84Q83	8.6704e-59	15232625	NP_190258.1	TOC75-III (translocon outer membrane complex 75-III); protein translocase	2.68e-82
Plantae-Chlamydomonas_reinhardtii_195524	(Plantae-Chlamydomonas_reinhardtii_195524:0.031148728,(Plantae-Volvox_carteri_76537_jgi:0.02514834,((Plantae-Ostreococcus_lucimarinus_45384:0.020897953,Plantae-Ostreococcus_tauri_28095:0.019988244)100.0:0.11203975,((Plantae-Physcomitrella_patens_98257:0.102268904,(Plantae-Arabidopsis_thaliana_15240675:0.09416719,Plantae-Oryza_sativa_115452743:0.076624304)100.0:0.03983673)100.0:0.05139193,(((Chrom…	TAIR	gene:1945152	0	15240675	NP_196867.1	GUN5 (GENOMES UNCOUPLED 5)	0
Plantae-Chlamydomonas_reinhardtii_195553	(Plantae-Chlamydomonas_reinhardtii_195553:0,(Plantae-Chlamydomonas_reinhardtii_195556:0,((Plantae-Chlamydomonas_reinhardtii_195554:0.034816794,Plantae-Chlamydomonas_reinhardtii_195555:0.06752192)93.0:0.018045913,(Plantae-Volvox_carteri_106598_jgi:0.0296802,((Plantae-Ostreococcus_lucimarinus_28333:0.023143198,Plantae-Ostreococcus_tauri_14371:0.018821001)100.0:0.12891492,(((((((Chromalveolata-Thala…	TAIR	gene:2115963	9.44765e-119	18412939	NP_567293.1	ATRFNR1 (ROOT FNR 1); oxidoreductase	6.69e-116
Plantae-Chlamydomonas_reinhardtii_195556	(Plantae-Chlamydomonas_reinhardtii_195556:0,(Plantae-Chlamydomonas_reinhardtii_195553:0,((Plantae-Chlamydomonas_reinhardtii_195554:0.03497274,Plantae-Chlamydomonas_reinhardtii_195555:0.07897152)95.0:0.015970847,(Plantae-Volvox_carteri_106598_jgi:0.030851217,((Plantae-Ostreococcus_lucimarinus_28333:0.022891384,Plantae-Ostreococcus_tauri_14371:0.019072816)100.0:0.13017605,((((((Chromalveolata-Thala…	TAIR	gene:2115963	6.12379e-118	18412939	NP_567293.1	ATRFNR1 (ROOT FNR 1); oxidoreductase	5.1e-115
Plantae-Chlamydomonas_reinhardtii_195575	(Plantae-Chlamydomonas_reinhardtii_195575:0.07821753,(Plantae-Volvox_carteri_109643_jgi:0.052199565,((Plantae-Ostreococcus_lucimarinus_35500:0.045901265,Plantae-Ostreococcus_tauri_8573:0.06092876)100.0:0.12796701,((Plantae-Physcomitrella_patens_152627:0.16209216,Plantae-Arabidopsis_thaliana_30686750:0.1971601)80.0:0.029348075,(((Chromalveolata-Thalassiosira_pseudonana_261608:0.10078628,Chromalveo…	TAIR	gene:3438764	6.12586e-88	15234905	NP_194238.1	CHLM (MAGNESIUM-PROTOPORPHYRIN IX METHYLTRANSFERASE); magnesium protoporphyrin IX methyltransferase	2.13e-84
Plantae-Chlamydomonas_reinhardtii_195621	(Plantae-Chlamydomonas_reinhardtii_195621:0.08015579,(Plantae-Volvox_carteri_74119_jgi:0.102165766,((Amoebozoa-Acanthamoeba_castellanii_Contig1499_3:0.65095234,Chromalveolata-Bigelowiella_natans_DR040565_2:0.42168447)84.0:0.08397897,((Cyanobacteria-Prochlorococcus_marinus_str._MIT_9211_84517531:0.17202686,(((Cyanobacteria-Prochlorococcus_marinus_str._AS9601_123969077:0.09642407,Cyanobacteria-Proc…	TAIR	gene:2014710	2.04506e-12	15219695	NP_174808.1	50S ribosomal protein L21, chloroplast / CL21 (RPL21)	1.15e-09
Plantae-Chlamydomonas_reinhardtii_195628	(Plantae-Chlamydomonas_reinhardtii_195628:0.16214858,(Plantae-Volvox_carteri_72391_jgi:0.12142671,((((Plantae-Physcomitrella_patens_170717:0.37350807,(Chromalveolata-Emiliania_huxleyi_Contig569_5:0.34469637,(Chromalveolata-Pavlova_lutheri_Contig873_3:0.39724976,Chromalveolata-Plasmodium_falciparum_124803534:0.44185135)37.0:0.019649686)35.0:0.06458827)7.0:0.011071505,Plantae-Cyanophora_paradoxa_Co…	SGD	S000002745	2.68334e-12	30699526	NP_849914.1	ribosomal protein S15 family protein	7.02e-10
Plantae-Chlamydomonas_reinhardtii_195633	(Plantae-Chlamydomonas_reinhardtii_195633:0.1229845,(Plantae-Volvox_carteri_82361_jgi:0.15800859,(Cyanobacteria-Synechococcus_sp._CC9902_78184079:0.013228301,Cyanobacteria-Synechococcus_sp._BL107_116071287:0.031723086)72.0:0.89925784)72.0:0)0:0;	GR	Q01II5	8.43032e-21	15242377	NP_197080.1	plastid-specific 30S ribosomal protein 3, putative / PSRP-3, putative	4e-18
Plantae-Chlamydomonas_reinhardtii_195637	(Plantae-Chlamydomonas_reinhardtii_195637:0.07751677,(Plantae-Volvox_carteri_77457_jgi:0.0503166,(Chromalveolata-Bigelowiella_natans_DR041240_2:0.23545708,(Plantae-Cyanidioschyzon_merolae_CMV192C:0.34907457,(((Plantae-Oryza_sativa_115451331:0.04753564,Plantae-Arabidopsis_thaliana_15231154:0.08029773)94.0:0.05766163,(Plantae-Physcomitrella_patens_133234:0.010709626,Plantae-Physcomitrella_patens_13…	GR	Q10QH0	2.26572e-26	15231154	NP_187919.1	30S ribosomal protein S10, chloroplast, putative	6.21e-23
Plantae-Chlamydomonas_reinhardtii_195639	(Plantae-Chlamydomonas_reinhardtii_195639:0.30460122,(((((Plantae-Oryza_sativa_115476072:0.062131386,(Plantae-Arabidopsis_thaliana_15222132:0.03664737,Plantae-Arabidopsis_thaliana_15230221:0.051645238)98.0:0.0790084)100.0:0.11630844,Plantae-Physcomitrella_patens_38974:0.20930192)77.0:0.05201833,Chromalveolata-Phytophthora_sojae_115223:0.2584149)80.0:0.08852915,(Plantae-Ostreococcus_lucimarinus_96…	TAIR	gene:2010226	1.6824e-15	15222132	NP_175365.1	EMB1129 (EMBRYO DEFECTIVE 1129); structural constituent of ribosome	4.82e-14
Plantae-Chlamydomonas_reinhardtii_195726	(Plantae-Chlamydomonas_reinhardtii_195726:0.14603895,(Plantae-Volvox_carteri_82924_jgi:0.077104606,((((Plantae-Arabidopsis_thaliana_18379153:0.050697416,Plantae-Oryza_sativa_115436776:0.07590821)75.0:0.02536898,(Plantae-Physcomitrella_patens_132448:0.03616607,Plantae-Physcomitrella_patens_121137:0.0425262)99.0:0.060760062)88.0:0.03672096,(Plantae-Ostreococcus_lucimarinus_43950:0.029155755,Plantae…	TAIR	gene:1005898763	5.83072e-77	18379153	NP_565252.1	APG2 (ALBINO AND PALE GREEN 2)	6.63e-75
Plantae-Chlamydomonas_reinhardtii_195818	(Plantae-Chlamydomonas_reinhardtii_195818:0.045732003,(Plantae-Volvox_carteri_103889_jgi:0.038825385,(((Plantae-Ostreococcus_lucimarinus_28976:0.036521394,Plantae-Ostreococcus_tauri_14772:0.055169962)100.0:0.1365573,Plantae-Physcomitrella_patens_112870:0.21331221)62.0:0.022875581,(((Chromalveolata-Thalassiosira_pseudonana_3974:0.121785015,Chromalveolata-Phaeodactylum_tricornutum_20757:0.121531054…	TAIR	gene:2061902	8.54287e-93	15226690	NP_181581.1	HEME2; uroporphyrinogen decarboxylase	7.59e-90
Plantae-Chlamydomonas_reinhardtii_195890	(Plantae-Chlamydomonas_reinhardtii_195890:0.1321733,(Plantae-Volvox_carteri_104743_jgi:0.08015934,(((Plantae-Ostreococcus_lucimarinus_37354:0.080637895,Plantae-Ostreococcus_tauri_7831:0.046701528)100.0:0.28199455,((Plantae-Physcomitrella_patens_134919:0.114347406,Plantae-Physcomitrella_patens_37148:0.14117755)99.0:0.1288248,(Plantae-Arabidopsis_thaliana_15230779:0.18819699,Plantae-Oryza_sativa_11…	TAIR	gene:2083397	6.89644e-23	15230779	NP_187329.1	thioredoxin family protein	8.85e-21
Plantae-Chlamydomonas_reinhardtii_195905	(Plantae-Chlamydomonas_reinhardtii_195905:0.012026384,(Plantae-Chlamydomonas_reinhardtii_195906:0.015625147,(Plantae-Volvox_carteri_106647_jgi:0.033737563,((Plantae-Ostreococcus_lucimarinus_29616:0.05082775,Plantae-Ostreococcus_tauri_9048:0.059173144)100.0:0.09189164,((Chromalveolata-Phaeodactylum_tricornutum_20934:0.067492,Chromalveolata-Thalassiosira_pseudonana_5293:0.07805031)100.0:0.16073304,…	GR	Q7Y096	8.17355e-125	15220167	NP_178171.1	3-isopropylmalate dehydrogenase, chloroplast, putative	4.3e-117
Plantae-Chlamydomonas_reinhardtii_195906	(Plantae-Chlamydomonas_reinhardtii_195906:0.00903896,(Plantae-Chlamydomonas_reinhardtii_195905:0.006228512,(Plantae-Volvox_carteri_106647_jgi:0.03105434,((Plantae-Ostreococcus_lucimarinus_29616:0.047219414,Plantae-Ostreococcus_tauri_9048:0.0564841)100.0:0.10142564,((Chromalveolata-Phaeodactylum_tricornutum_20934:0.06269525,Chromalveolata-Thalassiosira_pseudonana_5293:0.078643866)100.0:0.1576812,(…	GR	Q7Y096	1.40393e-100	15220167	NP_178171.1	3-isopropylmalate dehydrogenase, chloroplast, putative	1.02e-104
Plantae-Chlamydomonas_reinhardtii_195910	(Plantae-Chlamydomonas_reinhardtii_195910:0.012769628,(Plantae-Volvox_carteri_104265_jgi:0.017907623,((Plantae-Ostreococcus_lucimarinus_45513:0.023159329,Plantae-Ostreococcus_tauri_28008:0.023073867)100.0:0.1045938,(((Plantae-Physcomitrella_patens_62365:0.0035953373,(Plantae-Physcomitrella_patens_108642:0.0050855367,Plantae-Physcomitrella_patens_232765:0.010813049)90.0:0.0039920616)100.0:0.047044…	GR	Q8GRU9	4.20089e-161	15222551	NP_174486.1	PRK (PHOSPHORIBULOKINASE); ATP binding / phosphoribulokinase/ protein binding	5.82e-153
Plantae-Chlamydomonas_reinhardtii_195940	(Plantae-Chlamydomonas_reinhardtii_195940:0.0040087216,(Plantae-Chlamydomonas_reinhardtii_116423:0,(Plantae-Volvox_carteri_65732_jgi:0.14600416,(((Plantae-Arabidopsis_thaliana_79316647:0.19937003,Plantae-Oryza_sativa_115452725:0.13038325)100.0:0.08821745,Plantae-Physcomitrella_patens_26758:0.16064107)99.0:0.11329035,((Plantae-Ostreococcus_lucimarinus_38676:0.15086006,Plantae-Ostreococcus_tauri_62…	GR	Q10M64	3.25733e-49	15219770	NP_171958.1	LIP2 (LIPOYLTRANSFERASE 2)	1.11e-46
Plantae-Chlamydomonas_reinhardtii_195945	(Plantae-Chlamydomonas_reinhardtii_195945:0,(Plantae-Chlamydomonas_reinhardtii_128002:0,(Plantae-Volvox_carteri_80084_jgi:0.055694856,((Plantae-Chlamydomonas_reinhardtii_136252:0.06532559,Plantae-Volvox_carteri_81575_jgi:0.076390214)100.0:0.09161943,((Plantae-Ostreococcus_lucimarinus_47501:0.043781932,Plantae-Ostreococcus_tauri_26941:0.03700732)100.0:0.12193694,(((Plantae-Oryza_sativa_115435974:0…	TAIR	gene:1005867841	8.65094e-151	15230174	NP_191253.1	AT103 (DICARBOXYLATE DIIRON 1)	8.17e-148
Plantae-Chlamydomonas_reinhardtii_195950	(Plantae-Chlamydomonas_reinhardtii_195950:0.4056114,((Plantae-Volvox_carteri_100270_jgi:0.018870272,Plantae-Volvox_carteri_98701_jgi:0.21197833)100.0:0.40484628,(((Cyanobacteria-Nostoc_sp._PCC_7120_17229589:0.018097036,Cyanobacteria-Anabaena_variabilis_ATCC_29413_75907279:0.018749237)100.0:0.32508388,(Plantae-Ostreococcus_lucimarinus_26228:0.032454062,Plantae-Ostreococcus_tauri_35257:0.06906346)1…	GR	Q0DV66	3.19463e-52	15230543	NP_190074.1	ACD1 (ACCELERATED CELL DEATH 1, PHEOPHORBIDE A OXYGENASE)	1.22e-46
Plantae-Chlamydomonas_reinhardtii_195952	(Plantae-Chlamydomonas_reinhardtii_195952:0.059568923,(Plantae-Volvox_carteri_76013_jgi:0.059013154,((((Cyanobacteria-Synechococcus_sp._WH_8102_33865497:0.068232,Cyanobacteria-Synechococcus_sp._CC9605_78213138:0.072169125)61.0:0.011243282,(Cyanobacteria-Synechococcus_sp._BL107_116072481:0.03089884,Cyanobacteria-Synechococcus_sp._CC9902_78184947:0.03513174)100.0:0.06351964)100.0:0.04701884,Cyanoba…	TAIR	gene:2180018	3.14478e-121	15239530	NP_197367.1	DVR (PALE-GREEN AND CHLOROPHYLL B REDUCED 2); 3,8-divinyl protochlorophyllide a 8-vinyl reductase	3.11e-118
Plantae-Chlamydomonas_reinhardtii_195962	(Plantae-Chlamydomonas_reinhardtii_195962:0.14425081,(Plantae-Volvox_carteri_108247_jgi:0.16947556,(((Plantae-Chlamydomonas_reinhardtii_121438:0.1394022,Plantae-Volvox_carteri_102604_jgi:0.14649893)100.0:0.21535966,(Plantae-Ostreococcus_lucimarinus_203:0.16781901,Plantae-Ostreococcus_tauri_28276:0.21563695)100.0:0.22178042)58.0:0.020508392,(((Plantae-Oryza_sativa_115444827:0.24116881,(Plantae-Ara…	TAIR	gene:2156353	1.97588e-85	15241582	NP_199292.1	RAN1 (RESPONSIVE-TO-ANTAGONIST1); ATPase, coupled to transmembrane movement of ions, phosphorylative mechanism	8.84e-81
Plantae-Chlamydomonas_reinhardtii_196011	(Plantae-Chlamydomonas_reinhardtii_196011:0.09169755,(Plantae-Volvox_carteri_64450_jgi:0.077545345,((((Plantae-Physcomitrella_patens_215914:0.10382311,Plantae-Physcomitrella_patens_117222:0.10818374)100.0:0.14829236,Plantae-Arabidopsis_thaliana_42573157:0.2745594)96.0:0.05070117,(Plantae-Ostreococcus_tauri_8848:0.07562121,Plantae-Ostreococcus_lucimarinus_13063:0.07054858)100.0:0.22433172)99.0:0.0…	UNIPROT	P74512	6.26017e-76	42573159	NP_974676.1	PAA1 (metal-transporting P-type ATPase 1)	4.44e-105
Plantae-Chlamydomonas_reinhardtii_196042	(Plantae-Chlamydomonas_reinhardtii_196042:0,(Plantae-Chlamydomonas_reinhardtii_150616:0,((((Plantae-Arabidopsis_thaliana_15236932:0.051225703,((Plantae-Oryza_sativa_115447069:0.026298083,Plantae-Oryza_sativa_115458986:0.024506493)98.0:0.028744778,Plantae-Arabidopsis_thaliana_15237075:0.0690835)67.0:0.007728909)67.0:0.011991836,Plantae-Arabidopsis_thaliana_30679881:0.068704315)57.0:0.01638318,((Pl…	TAIR	gene:2122097	1.23667e-97	15236932	NP_195252.1	IDH1 (ISOCITRATE DEHYDROGENASE 1); isocitrate dehydrogenase (NAD+)	1.27e-94
Plantae-Chlamydomonas_reinhardtii_196044	(Plantae-Chlamydomonas_reinhardtii_196044:0.04374162,(Plantae-Volvox_carteri_104752_jgi:0.045774978,((((Plantae-Physcomitrella_patens_185348:0.024804872,Plantae-Physcomitrella_patens_193492:0.028583001)100.0:0.05284488,Plantae-Physcomitrella_patens_129687:0.104626045)99.0:0.044024684,(Plantae-Oryza_sativa_115435934:0.07724695,(Plantae-Arabidopsis_thaliana_18414179:0.04378368,Plantae-Arabidopsis_t…	TAIR	gene:1005714561	1.41369e-146	30681023	NP_850549.1	isocitrate dehydrogenase, putative / NAD+ isocitrate dehydrogenase, putative	1.04e-143
Plantae-Chlamydomonas_reinhardtii_196219	(Plantae-Chlamydomonas_reinhardtii_196219:0,(Plantae-Chlamydomonas_reinhardtii_196219:0,(Plantae-Volvox_carteri_102683_jgi:0.08831563,((Cyanobacteria-Synechococcus_sp._WH_7803_148240523:1.3813533,Chromalveolata-Thalassiosira_pseudonana_264293:0.5108767)46.0:0.0456432,((Chromalveolata-Thalassiosira_pseudonana_31035:0.46337786,Chromalveolata-Plasmodium_falciparum_124512626:0.6166724)22.0:0.01707283…	GR	Q6ASR0	4.04725e-91	18421592	NP_568543.1	DEGP10 (DEGP PROTEASE 10); serine-type peptidase/ trypsin	3.02e-84
Plantae-Chlamydomonas_reinhardtii_196304	(Plantae-Chlamydomonas_reinhardtii_196304:0,(Plantae-Chlamydomonas_reinhardtii_97432:0,(Plantae-Volvox_carteri_83313_jgi:0.2324266,((((Plantae-Volvox_carteri_82483_jgi:0.033731386,Plantae-Chlamydomonas_reinhardtii_152892:0.027328871)100.0:0.11027594,Plantae-Physcomitrella_patens_124602:0.14687872)97.0:0.047197655,Chromalveolata-Isochrysis_galbana_ISE00012051_3:0.2931777)67.0:0.05730733,((Plantae-…	TAIR	gene:2044855	4.25967e-61	15227981	NP_181187.1	fructose-bisphosphate aldolase, putative	2.39e-57
Plantae-Chlamydomonas_reinhardtii_196358	(Plantae-Chlamydomonas_reinhardtii_196358:0.06427565,(Plantae-Volvox_carteri_62837_jgi:0.058598448,(((Plantae-Ostreococcus_tauri_16113:0.075477436,Plantae-Ostreococcus_lucimarinus_3562:0.067862324)100.0:0.1920588,((Plantae-Physcomitrella_patens_139809:0.03497955,Plantae-Physcomitrella_patens_143046:0.06444001)100.0:0.04947443,(Plantae-Arabidopsis_thaliana_22331378:0.038536314,Plantae-Oryza_sativa…	TAIR	gene:3354798	3.34124e-80	22331378	NP_189431.2	DEGP1 (DEGP PROTEASE 1); serine-type peptidase	4.7e-77
Plantae-Chlamydomonas_reinhardtii_196360	(Plantae-Chlamydomonas_reinhardtii_196360:0.101716965,(Plantae-Volvox_carteri_116584_jgi:0.10103663,(Plantae-Volvox_carteri_119736_jgi:0.41751742,((((((Plantae-Physcomitrella_patens_139809:0.029334325,Plantae-Physcomitrella_patens_143046:0.06662966)100.0:0.04360477,(Plantae-Arabidopsis_thaliana_22331378:0.031258143,Plantae-Oryza_sativa_115465521:0.039837778)100.0:0.043509573)100.0:0.10363524,(Pla…	TAIR	gene:3354798	7.24314e-59	22331378	NP_189431.2	DEGP1 (DEGP PROTEASE 1); serine-type peptidase	1.39e-67
Plantae-Chlamydomonas_reinhardtii_196383	(Plantae-Chlamydomonas_reinhardtii_196383:0.10007715,(Plantae-Volvox_carteri_82167_jgi:0.123066396,((((((((((((Opisthokonta-Mus_musculus_13654249:0.09671592,(Opisthokonta-Mus_musculus_94392400:0.062019005,Opisthokonta-Danio_rerio_47087077:0.06513617)93.0:0.026651723)100.0:0.079124525,(Opisthokonta-Apis_mellifera_110763826:0.14889911,Opisthokonta-Drosophila_melanogaster_17136394:0.14296882)82.0:0.…	UNIPROT	Q7U3V0	3.07457e-95	15223484	NP_176015.1	phosphoglycerate kinase, putative	1.12e-87
Plantae-Chlamydomonas_reinhardtii_196411	(Plantae-Chlamydomonas_reinhardtii_196411:0,(Plantae-Chlamydomonas_reinhardtii_126254:0,(Plantae-Volvox_carteri_72667_jgi:0.07292442,((((Plantae-Arabidopsis_thaliana_15221075:0.09724278,Plantae-Oryza_sativa_115485695:0.13187094)100.0:0.0749097,Plantae-Physcomitrella_patens_134753:0.1818009)100.0:0.08042537,(Plantae-Ostreococcus_lucimarinus_43938:0.04255702,Plantae-Ostreococcus_tauri_20226:0.06592…	GR	Q2R3E2	2.17415e-147	15221075	NP_172633.1	CYP51G1 (CYTOCHROME P450 51); oxygen binding	2.76e-140
Plantae-Chlamydomonas_reinhardtii_196424	(Plantae-Chlamydomonas_reinhardtii_196424:0,(Plantae-Chlamydomonas_reinhardtii_196424:0,(Plantae-Volvox_carteri_68965_jgi:0.08817918,(Plantae-Galdieria_sulphuraria_HET_31E01_2:0.36468026,(Excavate-Trypanosoma_cruzi_71663993:0.3338733,(Plantae-Cyanidioschyzon_merolae_CMJ270C:0.32229382,(((((Plantae-Oryza_sativa_115435230:0.072280064,Plantae-Oryza_sativa_115435232:0.06248008)99.0:0.033691064,Planta…	TAIR	gene:3694023	3.36688e-100	15226976	NP_180452.1	CYP710A4 (cytochrome P450, family 710, subfamily A, polypeptide 4); oxygen binding	4.26e-97
Plantae-Chlamydomonas_reinhardtii_196442	(Plantae-Chlamydomonas_reinhardtii_196442:0.09778175,(Plantae-Volvox_carteri_105878_jgi:0.07500458,((Chromalveolata-Thalassiosira_pseudonana_35816:0.08095509,Chromalveolata-Phaeodactylum_tricornutum_23598:0.079256214)100.0:0.17171024,((Plantae-Ostreococcus_tauri_27581:0.113552764,Plantae-Ostreococcus_lucimarinus_35855:0.10002134)100.0:0.1840159,((((((((((((Cyanobacteria-Synechococcus_sp._WH_7803_…	UNIPROT	Q7NN83	3.55831e-74	30688425	NP_566796.2	GAPA (GLYCERALDEHYDE 3-PHOSPHATE DEHYDROGENASE A SUBUNIT); glyceraldehyde-3-phosphate dehydrogenase	6.38e-66
Plantae-Chlamydomonas_reinhardtii_196469	(Plantae-Chlamydomonas_reinhardtii_196469:0,(Plantae-Chlamydomonas_reinhardtii_139515:0,(Plantae-Volvox_carteri_108817_jgi:0.052035026,((Plantae-Ostreococcus_lucimarinus_12625:0.039560907,Plantae-Ostreococcus_tauri_8513:0.048876394)100.0:0.105527274,(((Plantae-Physcomitrella_patens_218338:0.019730426,Plantae-Physcomitrella_patens_226541:0.015360894)100.0:0.08324119,(Plantae-Arabidopsis_thaliana_1…	TAIR	gene:3440681	4.38548e-143	15241286	NP_199898.1	pyruvate dehydrogenase E1 component beta subunit, mitochondrial / PDHE1-B (PDH2)	3.11e-140
Plantae-Chlamydomonas_reinhardtii_196484	(Plantae-Chlamydomonas_reinhardtii_196484:0.18078247,(Plantae-Volvox_carteri_119898_jgi:0.22660758,(((2_Cyanobacteria-Trichodesmium_erythraeum_IMS101_113476970[unknown taxonomy]:0.36047298,2_Cyanobacteria-Lyngbya_sp._PCC_8106_119488097[unknown taxonomy]:0.38002032)50.0:0.016674507,2_Cyanobacteria-Nodularia_spumigena_CCY9414_119508967[unknown taxonomy]:0.44075933)59.0:0.0287659,((Cyanobacteria-Lyn…	NO_HIT	NO_HIT	NO_HIT	NO_HIT	NO_HIT	NO_HIT	NO_HIT
Plantae-Chlamydomonas_reinhardtii_196500	(Plantae-Chlamydomonas_reinhardtii_196500:0.042251334,(Plantae-Volvox_carteri_80947_jgi:0.14766657,(Plantae-Ostreococcus_lucimarinus_2905:0.31630787,((((((((((((((Plantae-Oryza_sativa_115443677:0.054977287,Plantae-Oryza_sativa_115471693:0.059731662)100.0:0.0391811,Plantae-Oryza_sativa_115465912:0.095912285)100.0:0.062443487,(Plantae-Arabidopsis_thaliana_79319911:0.08203322,Plantae-Arabidopsis_tha…	GR	Q2QWU7	2.47717e-93	15218630	NP_174703.1	EMB3003 (EMBRYO DEFECTIVE 3003); dihydrolipoyllysine-residue acetyltransferase	5.31e-110
Plantae-Chlamydomonas_reinhardtii_196518	(Plantae-Chlamydomonas_reinhardtii_196518:0.015517374,(Plantae-Volvox_carteri_83716_jgi:0.031002643,((Plantae-Ostreococcus_tauri_8400:0.028296625,Plantae-Ostreococcus_lucimarinus_15203:0.039296664)100.0:0.14937176,((((Plantae-Oryza_sativa_115462199:0.016014313,Plantae-Oryza_sativa_115436366:0.020717695)100.0:0.027722616,(Plantae-Arabidopsis_thaliana_18401311:0.023329694,Plantae-Arabidopsis_thalia…	GR	Q94CN9	8.01548e-130	18414603	NP_567487.1	dihydrolipoamide dehydrogenase 2, plastidic / lipoamide dehydrogenase 2 (PTLPD2)	5.21e-128
Plantae-Chlamydomonas_reinhardtii_196557	(Plantae-Chlamydomonas_reinhardtii_196557:0.2316626,(((((Plantae-Oryza_sativa_115447465:0.040558472,Plantae-Oryza_sativa_115459516:0.06480204)100.0:0.06736777,Plantae-Physcomitrella_patens_82283:0.11419312)82.0:0.022831997,Plantae-Arabidopsis_thaliana_18420643:0.21691933)37.0:0.012427798,((Plantae-Ostreococcus_lucimarinus_86088:0.07283192,Plantae-Ostreococcus_tauri_24901:0.0793599)100.0:0.1379624…	GR	Q0JBL5	7.86084e-67	18420643	NP_568427.1	CLPP2 (Clp protease proteolytic subunit 2); endopeptidase Clp	2.8e-63
Plantae-Chlamydomonas_reinhardtii_196558	(Plantae-Chlamydomonas_reinhardtii_196558:0.05361461,(Plantae-Volvox_carteri_108119_jgi:0.076108865,((Plantae-Ostreococcus_tauri_17492:0.06507061,Plantae-Ostreococcus_lucimarinus_38395:0.06716684)100.0:0.23529993,(((Plantae-Physcomitrella_patens_131686:0.12537974,Plantae-Physcomitrella_patens_190588:0.16230233)99.0:0.05213364,(Plantae-Arabidopsis_thaliana_15232123:0.112739794,Plantae-Oryza_sativa…	TAIR	gene:2084137	1.59859e-106	15232123	NP_186797.1	peptidyl-prolyl cis-trans isomerase, putative / cyclophilin, putative / rotamase, putative	1.64e-103
Plantae-Chlamydomonas_reinhardtii_196583	(Plantae-Chlamydomonas_reinhardtii_196583:0.073045574,(Plantae-Volvox_carteri_58252_jgi:0.15273766,((Plantae-Ostreococcus_lucimarinus_16561:0.06732076,Plantae-Ostreococcus_tauri_28668:0.051127393)100.0:0.22998726,(((Plantae-Arabidopsis_thaliana_30689804:0.16297592,Plantae-Oryza_sativa_115434592:0.16364913)100.0:0.053817224,Plantae-Physcomitrella_patens_114090:0.20561957)100.0:0.08972689,((((((Bac…	TAIR	gene:2134237	1.36137e-138	30689804	NP_195102.2	tRNA synthetase class II (D, K and N) family protein	1.07e-159
Plantae-Chlamydomonas_reinhardtii_196597	(Plantae-Chlamydomonas_reinhardtii_196597:0.06671269,(Plantae-Volvox_carteri_81764_jgi:0.07654612,(((Plantae-Arabidopsis_thaliana_42561764:0.08096421,Plantae-Oryza_sativa_115485967:0.092005245)100.0:0.080193266,(Plantae-Physcomitrella_patens_194048:0.047072206,Plantae-Physcomitrella_patens_88169:0.09863961)100.0:0.1100969)100.0:0.078609414,((((((((((((((Cyanobacteria-Cyanothece_sp._CCY0110_126660…	TAIR	gene:1005956849	1.77806e-171	42561764	NP_172167.2	CRTISO (carotenoid isomerase); carotenoid isomerase	8.18e-168
Plantae-Chlamydomonas_reinhardtii_196606	(Plantae-Chlamydomonas_reinhardtii_196606:0.053256158,(Plantae-Volvox_carteri_82431_jgi:0.028483726,((((Plantae-Physcomitrella_patens_127023:0.028270755,Plantae-Physcomitrella_patens_128953:0.03349384)100.0:0.0719479,(Plantae-Arabidopsis_thaliana_15241970:0.033302702,Plantae-Oryza_sativa_115434044:0.034017462)100.0:0.085712835)99.0:0.044788808,(Plantae-Ostreococcus_lucimarinus_31255:0.058954537,P…	TAIR	gene:3356412	4.01615e-80	15241970	NP_201085.1	DXR (1-DEOXY-D-XYLULOSE 5-PHOSPHATE REDUCTOISOMERASE)	2.89e-140
Plantae-Chlamydomonas_reinhardtii_196609	(Plantae-Chlamydomonas_reinhardtii_196609:0.04330308,(Plantae-Volvox_carteri_78720_jgi:0.04306376,((Chromalveolata-Thalassiosira_pseudonana_13393:0.09647176,Chromalveolata-Phaeodactylum_tricornutum_44618:0.08806956)100.0:0.14829043,((Plantae-Ostreococcus_lucimarinus_29150:0.04012009,Plantae-Ostreococcus_tauri_15121:0.055635624)100.0:0.21770388,((((Plantae-Arabidopsis_thaliana_15221125:0.03390026,…	GR	Q2QXY9	1.88964e-82	15221125	NP_177544.1	IMS1; 2-isopropylmalate synthase	5.37e-148
Plantae-Chlamydomonas_reinhardtii_196649	(Plantae-Chlamydomonas_reinhardtii_196649:0,(Plantae-Chlamydomonas_reinhardtii_196647:0,(Plantae-Volvox_carteri_72831_jgi:0.35008118,((Cyanobacteria-Synechococcus_sp._WH_5701_87301174:0.260209,Cyanobacteria-Synechococcus_sp._RS9917_87124639:0.22660175)35.0:0.010775482,((((((((((Bacteria-Geobacillus_kaustophilus_56420992:0.016429827,Bacteria-Geobacillus_thermodenitrificans_138896037:0.009681317)10…	UNIPROT	P53652	1.385e-22	15228407	NP_187703.1	MSD1 (MANGANESE SUPEROXIDE DISMUTASE 1); manganese superoxide dismutase	4.65e-24
Plantae-Chlamydomonas_reinhardtii_196651	(Plantae-Chlamydomonas_reinhardtii_196651:0,(Plantae-Chlamydomonas_reinhardtii_187077:0,(Plantae-Volvox_carteri_78986_jgi:0.117593065,((Plantae-Physcomitrella_patens_124760:0.20156448,(Plantae-Arabidopsis_thaliana_30685117:0.2423177,Plantae-Oryza_sativa_115480830:0.28694162)59.0:0.03374985)100.0:0.1845092,((Plantae-Oryza_sativa_115468008:0.304298,Plantae-Arabidopsis_thaliana_30686068:0.2325031)98…	TAIR	gene:2087900	3.26824e-31	30685117	NP_188519.2	catalytic/ coenzyme binding	7.72e-28
Plantae-Chlamydomonas_reinhardtii_196665	(Plantae-Chlamydomonas_reinhardtii_196665:0,(Plantae-Chlamydomonas_reinhardtii_196742:0,(Plantae-Volvox_carteri_100143_jgi:0.12083177,((Plantae-Ostreococcus_tauri_23029:0.056111753,Plantae-Ostreococcus_lucimarinus_1824:0.07138162)100.0:0.17672023,((Plantae-Physcomitrella_patens_110612:0.14648667,(Plantae-Oryza_sativa_115449681:0.11580869,Plantae-Arabidopsis_thaliana_18398119:0.11555495)100.0:0.06…	TAIR	gene:2034475	9.75654e-170	18398119	NP_564384.1	CYP97A3/LUT5 (CYTOCHROME P450-TYPE MONOOXYGENASE 97A3); carotene beta-ring hydroxylase/ oxygen binding	2.05e-166
Plantae-Chlamydomonas_reinhardtii_196666	(Plantae-Chlamydomonas_reinhardtii_196666:0,(Plantae-Chlamydomonas_reinhardtii_196666:0,(Plantae-Chlamydomonas_reinhardtii_121076:0,((((Plantae-Volvox_carteri_100143_jgi:0.08975319,Plantae-Chlamydomonas_reinhardtii_196665:0.07776841)100.0:0.12024539,(Plantae-Ostreococcus_tauri_23029:0.019804496,Plantae-Ostreococcus_lucimarinus_1824:0.02396053)100.0:0.19643746)92.0:0.03668016,(Plantae-Physcomitrel…	TAIR	gene:2034475	1.2921e-121	18398119	NP_564384.1	CYP97A3/LUT5 (CYTOCHROME P450-TYPE MONOOXYGENASE 97A3); carotene beta-ring hydroxylase/ oxygen binding	3.54e-117
Plantae-Chlamydomonas_reinhardtii_196670	(Plantae-Chlamydomonas_reinhardtii_196670:0,(Plantae-Chlamydomonas_reinhardtii_132687:0.00486619,(Plantae-Volvox_carteri_68965_jgi:0.0895476,(Excavate-Trypanosoma_cruzi_71663993:0.34452635,(Plantae-Cyanidioschyzon_merolae_CMJ270C:0.31402367,(((((Plantae-Oryza_sativa_115435230:0.08148597,Plantae-Oryza_sativa_115435232:0.05081111)83.0:0.020963142,Plantae-Oryza_sativa_115435228:0.113366745)100.0:0.1…	TAIR	gene:2053234	3.15675e-106	15226976	NP_180452.1	CYP710A4 (cytochrome P450, family 710, subfamily A, polypeptide 4); oxygen binding	4.81e-103
Plantae-Chlamydomonas_reinhardtii_196671	(Plantae-Chlamydomonas_reinhardtii_196671:0,(Plantae-Chlamydomonas_reinhardtii_151890:0.04152846,((Cyanobacteria-Prochlorococcus_marinus_str._MIT_9313_33863832:0.010775784,Cyanobacteria-Prochlorococcus_marinus_str._MIT_9303_124022066:0.01749465)100.0:0.5451844,((Opisthokonta-Mus_musculus_28202045:0.5598496,(Cyanobacteria-Lyngbya_sp._PCC_8106_119485417:0.30489185,Cyanobacteria-Synechocystis_sp._PC…	GR	Q8H848	6.54347e-16	15229822	NP_190635.1	DWF4 (DWARF 4)	2.12e-11
Plantae-Chlamydomonas_reinhardtii_196683	(Plantae-Chlamydomonas_reinhardtii_196683:0.2483342,(Plantae-Volvox_carteri_106263_jgi:0.30141848,(Plantae-Chlamydomonas_reinhardtii_196682:0.34450984,(((Plantae-Chlamydomonas_reinhardtii_140985:0.34137622,Plantae-Chlamydomonas_reinhardtii_186292:0.27678517)41.0:0.01707099,(Plantae-Chlamydomonas_reinhardtii_140993:0.37796444,Plantae-Chlamydomonas_reinhardtii_140983:0.32760528)20.0:0.015286192)7.0…	GR	Q09J78	2.87655e-16	18400142	NP_566462.1	CYP90D1 (CYTOCHROME P450, FAMILY 90, SUBFAMILY D, POLYPEPTIDE 1); oxidoreductase, acting on paired donors, with incorporation or reduction of molecular oxygen, NADH or NADPH as one donor, and incorporation of one atom of oxygen / oxygen binding	4.94e-15
Plantae-Chlamydomonas_reinhardtii_196684	(Plantae-Chlamydomonas_reinhardtii_196684:0,(Plantae-Chlamydomonas_reinhardtii_186292:0,((Plantae-Chlamydomonas_reinhardtii_140993:0.36663046,Plantae-Chlamydomonas_reinhardtii_140983:0.30709863)63.0:0.028516583,((Plantae-Chlamydomonas_reinhardtii_140985:0.34486204,((Plantae-Chlamydomonas_reinhardtii_196683:0.24720807,Plantae-Volvox_carteri_106263_jgi:0.3063687)67.0:0.040214848,((Plantae-Chlamydom…	UNIPROT	Q09653	4.79736e-19	15231889	NP_188079.1	CYP72A7 (cytochrome P450, family 72, subfamily A, polypeptide 7); oxygen binding	7.94e-13
Plantae-Chlamydomonas_reinhardtii_196705	(Plantae-Chlamydomonas_reinhardtii_196705:0.08002881,(Plantae-Volvox_carteri_74853_jgi:0.05973313,((Plantae-Ostreococcus_lucimarinus_8944:0.09158964,Plantae-Ostreococcus_tauri_17674:0.07156201)100.0:0.19808677,((Plantae-Physcomitrella_patens_151660:0.20044902,(Plantae-Oryza_sativa_115454433:0.17908049,Plantae-Arabidopsis_thaliana_15233615:0.16832082)58.0:0.02889926)48.0:0.0432846,(((((((((((Cyano…	TAIR	gene:2130423	3.78916e-36	15233615	NP_193225.1	ferredoxin family protein	1.99e-34
Plantae-Chlamydomonas_reinhardtii_196707	(Plantae-Chlamydomonas_reinhardtii_196707:0.057032917,(Plantae-Volvox_carteri_120406_jgi:0.083824515,((Plantae-Ostreococcus_tauri_7732:0.12958486,Plantae-Ostreococcus_lucimarinus_10664:0.008565474)99.0:0.15408163,((((((((Cyanobacteria-Lyngbya_sp._PCC_8106_119486425:0.06238067,Cyanobacteria-Trichodesmium_erythraeum_IMS101_113474594:0.13177535)40.0:0.019103782,(Cyanobacteria-Crocosphaera_watsonii_W…	TAIR	gene:2206060	6.75662e-20	15220256	NP_172565.1	ATFD1 (FERREDOXIN 1); electron carrier/ iron ion binding	4.29e-18
Plantae-Chlamydomonas_reinhardtii_196717	(Plantae-Chlamydomonas_reinhardtii_196717:0,(Plantae-Chlamydomonas_reinhardtii_154128:0.0050505158,(Plantae-Volvox_carteri_93910_jgi:0.1292299,((Plantae-Ostreococcus_tauri_18835:0.087160826,Plantae-Ostreococcus_lucimarinus_42499:0.08588878)100.0:0.2198627,(Chromalveolata-Phaeodactylum_tricornutum_46438:0.48357376,(((Excavate-Trypanosoma_brucei_72386479:0.18690726,(Excavate-Trypanosoma_cruzi_71416…	TAIR	gene:2034475	6.79173e-38	18398119	NP_564384.1	CYP97A3/LUT5 (CYTOCHROME P450-TYPE MONOOXYGENASE 97A3); carotene beta-ring hydroxylase/ oxygen binding	6.62e-34
Plantae-Chlamydomonas_reinhardtii_196718	(Plantae-Chlamydomonas_reinhardtii_196718:0.08894277,(Plantae-Volvox_carteri_82539_jgi:0.11655552,((Plantae-Ostreococcus_lucimarinus_30690:0.0991309,Plantae-Ostreococcus_tauri_10325:0.086162426)100.0:0.2626125,(Plantae-Physcomitrella_patens_168494:0.32779694,(Cyanobacteria-Nostoc_punctiforme_PCC_73102_23128957:0.5054617,(((Bacteria-Paracoccus_denitrificans_119385004:0.43496424,Bacteria-Rhodopseud…	TAIR	gene:2033655	9.03045e-34	15231906	NP_188086.1	CYP72A14 (cytochrome P450, family 72, subfamily A, polypeptide 14); oxygen binding	1.42e-27
Plantae-Chlamydomonas_reinhardtii_196742	(Plantae-Chlamydomonas_reinhardtii_196742:0,(Plantae-Chlamydomonas_reinhardtii_196665:0,(Plantae-Volvox_carteri_100143_jgi:0.09080435,((Plantae-Ostreococcus_tauri_23029:0.023628317,Plantae-Ostreococcus_lucimarinus_1824:0.028557437)100.0:0.18737568,(((Plantae-Oryza_sativa_115449681:0.09788391,Plantae-Arabidopsis_thaliana_18398119:0.08688563)100.0:0.13606113,Plantae-Physcomitrella_patens_110612:0.1…	TAIR	gene:2034475	5.71983e-170	18398119	NP_564384.1	CYP97A3/LUT5 (CYTOCHROME P450-TYPE MONOOXYGENASE 97A3); carotene beta-ring hydroxylase/ oxygen binding	1.39e-166
Plantae-Chlamydomonas_reinhardtii_196744	(Plantae-Chlamydomonas_reinhardtii_196744:0,(Plantae-Chlamydomonas_reinhardtii_121076:0,((((Plantae-Volvox_carteri_100143_jgi:0.082023144,Plantae-Chlamydomonas_reinhardtii_196665:0.08524639)100.0:0.11849824,(Plantae-Ostreococcus_tauri_23029:0.022089994,Plantae-Ostreococcus_lucimarinus_1824:0.020978864)100.0:0.18680586)97.0:0.036074333,(Plantae-Physcomitrella_patens_110612:0.13250688,(Plantae-Oryz…	TAIR	gene:2034475	1.16866e-122	18398119	NP_564384.1	CYP97A3/LUT5 (CYTOCHROME P450-TYPE MONOOXYGENASE 97A3); carotene beta-ring hydroxylase/ oxygen binding	4.12e-118
Plantae-Chlamydomonas_reinhardtii_196750	(Plantae-Chlamydomonas_reinhardtii_196750:0.21825905,((Plantae-Volvox_carteri_102653_jgi:0.18566443,Plantae-Chlamydomonas_reinhardtii_81856:0.21121694)38.0:0.012779732,(((Plantae-Chlamydomonas_reinhardtii_145700:0.028231412,Plantae-Volvox_carteri_98632_jgi:0.043227553)100.0:0.37298986,(Chromalveolata-Phaeodactylum_tricornutum_37957:0.35654306,Chromalveolata-Phaeodactylum_tricornutum_19954:0.44580…	NO_HIT	NO_HIT	NO_HIT	NO_HIT	NO_HIT	NO_HIT	NO_HIT
Plantae-Chlamydomonas_reinhardtii_196772	(Plantae-Chlamydomonas_reinhardtii_196772:0.055145156,(Plantae-Volvox_carteri_102213_jgi:0.072688214,(Plantae-Physcomitrella_patens_178946:0.15831356,(((Plantae-Oryza_sativa_115488590:0.07940575,Plantae-Arabidopsis_thaliana_15227287:0.11904519)48.0:0.031485498,Plantae-Arabidopsis_thaliana_15227614:0.1541731)64.0:0.05650905,((Plantae-Ostreococcus_lucimarinus_9276:0.09190294,Plantae-Ostreococcus_ta…	GR	Q657Z2	9.08186e-47	15227287	NP_179262.1	hesB-like domain-containing protein	2.47e-42
Plantae-Chlamydomonas_reinhardtii_196788	(Plantae-Chlamydomonas_reinhardtii_196788:0.07470294,(Plantae-Volvox_carteri_104215_jgi:0.08248264,(((((((((((Cyanobacteria-Anabaena_variabilis_ATCC_29413_75906428:0.048301328,Cyanobacteria-Nostoc_punctiforme_PCC_73102_23130099:0.049816526)40.0:0.0014545057,Cyanobacteria-Nodularia_spumigena_CCY9414_119509122:0.047604423)100.0:0.08457504,((Cyanobacteria-Cyanothece_sp._CCY0110_126659905:0.043341596…	GR	Q5VP48	1.07826e-36	15218553	NP_172520.1	ATCPISCA (CHLOROPLAST-LOCALIZED ISCA-LIKE PROTEIN); structural molecule	6.13e-33
Plantae-Chlamydomonas_reinhardtii_196818	(Plantae-Chlamydomonas_reinhardtii_196818:0.0215813,(Plantae-Chlamydomonas_reinhardtii_153708:0.024658093,(Plantae-Chlamydomonas_reinhardtii_196819:0.05698704,(((2_Plantae-Volvox_carteri_121669_jgi[unknown taxonomy]:0.028219098,Plantae-Volvox_carteri_107936_jgi:0.03349202)75.0:0.01883195,Plantae-Volvox_carteri_121669_jgi:0.15449427)100.0:0.058872044,((Plantae-Volvox_carteri_86325_jgi:0.14106904,P…	GR	Q53JH2	3.58861e-42	15223754	NP_172895.1	glyoxal oxidase-related	1.1e-42
Plantae-Chlamydomonas_reinhardtii_196819	(Plantae-Chlamydomonas_reinhardtii_196819:0.052109472,((Plantae-Chlamydomonas_reinhardtii_153708:0.031219123,Plantae-Chlamydomonas_reinhardtii_196818:0.019245671)96.0:0.02737049,(((2_Plantae-Volvox_carteri_121669_jgi[unknown taxonomy]:0.023460804,Plantae-Volvox_carteri_107936_jgi:0.03716382)80.0:0.01702539,Plantae-Volvox_carteri_121669_jgi:0.15940346)100.0:0.06301338,((Plantae-Volvox_carteri_8632…	GR	Q53JH2	5.18194e-41	15230360	NP_191321.1	glyoxal oxidase-related	2.02e-43
Plantae-Chlamydomonas_reinhardtii_196820	(Plantae-Chlamydomonas_reinhardtii_196820:0.04301497,(Plantae-Chlamydomonas_reinhardtii_196827:0.09249336,(Plantae-Chlamydomonas_reinhardtii_196825:0.16921063,(Plantae-Chlamydomonas_reinhardtii_179467:0.24154522,((Plantae-Volvox_carteri_94426_jgi:0.18644217,(Plantae-Volvox_carteri_94428_jgi:0.13804534,Plantae-Volvox_carteri_94429_jgi:0.16850522)95.0:0.04726938)100.0:0.24882588,((((Plantae-Chlamyd…	GR	Q53JH2	1.43671e-26	15220398	NP_176897.1	glyoxal oxidase-related	2.6e-21
Plantae-Chlamydomonas_reinhardtii_196821	(Plantae-Chlamydomonas_reinhardtii_196821:0.0012684778,(Plantae-Chlamydomonas_reinhardtii_153708:0,(Plantae-Chlamydomonas_reinhardtii_196818:0.016473012,(Plantae-Chlamydomonas_reinhardtii_196819:0.05257205,(((2_Plantae-Volvox_carteri_121669_jgi[unknown taxonomy]:0.03261748,Plantae-Volvox_carteri_107936_jgi:0.036096413)80.0:0.022289097,Plantae-Volvox_carteri_121669_jgi:0.15625753)100.0:0.05396573,…	GR	Q53JH2	3.96768e-41	15223754	NP_172895.1	glyoxal oxidase-related	3.47e-41
Plantae-Chlamydomonas_reinhardtii_196825	(Plantae-Chlamydomonas_reinhardtii_196825:0.14136481,((Plantae-Chlamydomonas_reinhardtii_196820:0.043758374,Plantae-Chlamydomonas_reinhardtii_196827:0.06666544)99.0:0.05359003,(Plantae-Chlamydomonas_reinhardtii_179467:0.22018553,((Plantae-Volvox_carteri_94426_jgi:0.17467068,(Plantae-Volvox_carteri_94429_jgi:0.13135909,Plantae-Volvox_carteri_94428_jgi:0.08209916)98.0:0.06641401)100.0:0.2605814,(((…	GR	Q53JH2	1.97371e-32	15220398	NP_176897.1	glyoxal oxidase-related	1.3e-26
Plantae-Chlamydomonas_reinhardtii_196827	(Plantae-Chlamydomonas_reinhardtii_196827:0.064236514,(Plantae-Chlamydomonas_reinhardtii_196820:0.055907797,(Plantae-Chlamydomonas_reinhardtii_196825:0.1383105,(Plantae-Chlamydomonas_reinhardtii_179467:0.25984028,(((((Plantae-Chlamydomonas_reinhardtii_30532:0.096387155,Plantae-Chlamydomonas_reinhardtii_196828:0.17030464)94.0:0.034926303,Plantae-Chlamydomonas_reinhardtii_34127:0.12508667)100.0:0.1…	GR	Q53JH2	1.42962e-23	15232379	NP_190963.1	glyoxal oxidase-related	1.3e-22
Plantae-Chlamydomonas_reinhardtii_196834	(Plantae-Chlamydomonas_reinhardtii_196834:0,((Plantae-Volvox_carteri_61240_jgi:0.15474221,(Opisthokonta-Magnaporthe_grisea_39958173:0.459158,Cyanobacteria-Synechococcus_elongatus_PCC_7942_81230338:0.44162855)96.0:0.1226177)29.0:0.0022615432,Plantae-Chlamydomonas_reinhardtii_187367:0)0:0)0:0;	NO_HIT	NO_HIT	NO_HIT	NO_HIT	NO_HIT	NO_HIT	NO_HIT
Plantae-Chlamydomonas_reinhardtii_19746	(Plantae-Chlamydomonas_reinhardtii_19746:0.0623657,(Plantae-Chlamydomonas_reinhardtii_59478:0,((Plantae-Volvox_carteri_108202_jgi:0.05553436,Plantae-Chlamydomonas_reinhardtii_141844:0.15169373)100.0:0.30747056,((((Plantae-Oryza_sativa_115439727:0.11899561,Plantae-Arabidopsis_thaliana_18406052:0.18451793)46.0:0.024688257,Plantae-Oryza_sativa_115465049:0.12911692)68.0:0.052207626,(Plantae-Physcomit…	GR	Q65XB8	1.20723e-58	18406052	NP_565982.1	DNAJ heat shock N-terminal domain-containing protein	4.5e-50
Plantae-Chlamydomonas_reinhardtii_24053	(Plantae-Chlamydomonas_reinhardtii_24053:0,(Plantae-Chlamydomonas_reinhardtii_187891:0,(Plantae-Volvox_carteri_75183_jgi:0.0466164,((Plantae-Ostreococcus_lucimarinus_42209:0.038799267,Plantae-Ostreococcus_tauri_29855:0.055587552)100.0:0.16555509,(((((((Plantae-Physcomitrella_patens_110579:0.041522533,(Plantae-Physcomitrella_patens_64229:0.028286124,Plantae-Physcomitrella_patens_153167:0.03408421)…	TAIR	gene:2182131	1.23242e-160	15239684	NP_197423.1	ADG2 (ADPG PYROPHOSPHORYLASE 2); glucose-1-phosphate adenylyltransferase	1.88e-157
Plantae-Chlamydomonas_reinhardtii_24547	(Plantae-Chlamydomonas_reinhardtii_24547:0.18333346,(((Plantae-Physcomitrella_patens_116555:0.03624727,Plantae-Physcomitrella_patens_134633:0.03500519)100.0:0.08330136,(Plantae-Arabidopsis_thaliana_15226314:0.071100704,Plantae-Oryza_sativa_115488160:0.08744559)96.0:0.027411606)100.0:0.046694145,((Plantae-Ostreococcus_lucimarinus_51123:0.044442024,Plantae-Ostreococcus_tauri_8928:0.03326696)100.0:0…	TAIR	gene:3715166	6.55301e-214	15226314	NP_180367.1	CPN60A (chloroplast / 60 kDa chaperonin alpha subunit); ATP binding / protein binding / unfolded protein binding	0
Plantae-Chlamydomonas_reinhardtii_26575	(Plantae-Chlamydomonas_reinhardtii_26575:0,(Plantae-Chlamydomonas_reinhardtii_183942:0,(Plantae-Volvox_carteri_90775_jgi:0.040288217,(((Plantae-Ostreococcus_lucimarinus_37879:0.021719992,Plantae-Ostreococcus_tauri_35009:0.055598255)100.0:0.10329534,(Plantae-Chlamydomonas_reinhardtii_133924:0.048618145,Plantae-Volvox_carteri_81084_jgi:0.07097288)100.0:0.084193155)84.0:0.024122732,(((((((((((((((Cy…	GENEDB_SPOMBE	SPBC27.08c	3.20568e-74	18394801	NP_564099.1	APS2 (ATP SULFURYLASE PRECURSOR)	1.25e-22
Plantae-Chlamydomonas_reinhardtii_27658	(Plantae-Chlamydomonas_reinhardtii_27658:0,(Plantae-Chlamydomonas_reinhardtii_193023:0,(Plantae-Volvox_carteri_109932_jgi:0.045699574,(((Plantae-Oryza_sativa_115463645:0.043041326,Plantae-Arabidopsis_thaliana_15234041:0.053319275)99.0:0.03561648,Plantae-Physcomitrella_patens_126164:0.12085111)100.0:0.049328327,((Plantae-Ostreococcus_lucimarinus_46754:0.032366563,Plantae-Ostreococcus_tauri_8809:0.…	GR	Q60E66	2.4363e-178	15234041	NP_195029.1	SQD1 (sulfoquinovosyldiacylglycerol 1); UDPsulfoquinovose synthase	4.32e-175
Plantae-Chlamydomonas_reinhardtii_32535	(Plantae-Chlamydomonas_reinhardtii_32535:0.0020236105,(Plantae-Chlamydomonas_reinhardtii_116277:0.003578645,(Plantae-Volvox_carteri_82536_jgi:0.075741164,((((Plantae-Oryza_sativa_115470143:0.10451043,Plantae-Arabidopsis_thaliana_30679163:0.11161555)40.0:0.012285028,(Plantae-Oryza_sativa_115452089:0.090800144,Plantae-Oryza_sativa_115434466:0.12882847)56.0:0.040560603)100.0:0.065313,(Plantae-Physco…	GR	Q69LA5	4.24335e-106	30679163	NP_568085.2	SQD2 (SULFOQUINOVOSYLDIACYLGLYCEROL 2); UDP-sulfoquinovose:DAG sulfoquinovosyltransferase/ transferase, transferring glycosyl groups	1.59e-114
Plantae-Chlamydomonas_reinhardtii_32852	(Plantae-Chlamydomonas_reinhardtii_32852:0.08562894,(Plantae-Volvox_carteri_97970_jgi:0.054133,((((Plantae-Physcomitrella_patens_116144:0.06429607,Plantae-Physcomitrella_patens_149405:0.07831804)99.0:0.05960617,(Plantae-Arabidopsis_thaliana_15240623:0.07727481,Plantae-Oryza_sativa_115470479:0.07266534)82.0:0.038735267)75.0:0.052119642,(Plantae-Ostreococcus_lucimarinus_28779:0.09845304,Plantae-Ost…	TAIR	gene:2181659	4.87304e-63	15240623	NP_196845.1	immunophilin / FKBP-type peptidyl-prolyl cis-trans isomerase family protein	1.49e-60
Plantae-Chlamydomonas_reinhardtii_34127	(Plantae-Chlamydomonas_reinhardtii_34127:0.12157787,((Plantae-Chlamydomonas_reinhardtii_30532:0.090208635,Plantae-Chlamydomonas_reinhardtii_196828:0.13585748)99.0:0.047721207,(Plantae-Chlamydomonas_reinhardtii_196829:0.3824495,((Plantae-Volvox_carteri_94426_jgi:0.18962306,(Plantae-Volvox_carteri_94429_jgi:0.15975124,Plantae-Volvox_carteri_94428_jgi:0.09540764)96.0:0.048210673)100.0:0.2640524,((((…	GR	Q53JH2	6.57258e-13	15220398	NP_176897.1	glyoxal oxidase-related	2.83e-16
Plantae-Chlamydomonas_reinhardtii_35598	(Plantae-Chlamydomonas_reinhardtii_35598:0.014508169,(Plantae-Chlamydomonas_reinhardtii_151453:0,(Plantae-Volvox_carteri_95406_jgi:0.1722391,((((((2_Plantae-Volvox_carteri_121669_jgi[unknown taxonomy]:0.03539641,Plantae-Volvox_carteri_107936_jgi:0.023896478)63.0:0.017455613,Plantae-Volvox_carteri_121669_jgi:0.17824683)100.0:0.049694903,(Plantae-Chlamydomonas_reinhardtii_196819:0.04440367,(Plantae…	GR	Q53JH2	7.50009e-32	15230360	NP_191321.1	glyoxal oxidase-related	6.04e-30
Plantae-Chlamydomonas_reinhardtii_36313	(Plantae-Chlamydomonas_reinhardtii_36313:0,(Plantae-Chlamydomonas_reinhardtii_132210:0,(Plantae-Volvox_carteri_81546_jgi:0.038154,(((Plantae-Ostreococcus_lucimarinus_46028:0.059427366,Plantae-Ostreococcus_tauri_28479:0.061336298)100.0:0.11389099,(((Plantae-Cyanidioschyzon_merolae_CMJ305C:0.17619349,((Chromalveolata-Phaeodactylum_tricornutum_29157:0.053291164,Chromalveolata-Thalassiosira_pseudonan…	TAIR	gene:2205214	2.07156e-169	15223484	NP_176015.1	phosphoglycerate kinase, putative	1.33e-165
Plantae-Chlamydomonas_reinhardtii_37671	(Plantae-Chlamydomonas_reinhardtii_37671:0.27559832,(Plantae-Volvox_carteri_31637_jgi:0.32038513,(Plantae-Cyanidioschyzon_merolae_CML293C:0.49244452,((Excavate-Leishmania_major_76363788:0.5432758,Plantae-Physcomitrella_patens_114130:0.40249732)49.0:0.021188347,((((Bacteria-Geobacillus_thermodenitrificans_138896076:0.027895106,Bacteria-Geobacillus_kaustophilus_56421038:0.029263308)100.0:0.21026991…	TAIR	gene:2016233	3.1126e-18	18420568	NP_568076.1	DNAJ heat shock family protein	1.31e-15
Plantae-Chlamydomonas_reinhardtii_38547	(Plantae-Chlamydomonas_reinhardtii_38547:0.04529733,(Plantae-Volvox_carteri_121255_jgi:0.07648807,((Plantae-Physcomitrella_patens_112486:0.121691875,(Plantae-Arabidopsis_thaliana_15225046:0.07796334,Plantae-Oryza_sativa_115442371:0.10273878)100.0:0.045095887)100.0:0.05409794,((Plantae-Ostreococcus_lucimarinus_40972:0.056948137,Plantae-Ostreococcus_tauri_1012:0.0591822)100.0:0.1435689,(((Plantae-C…	GR	Q5JN40	3.22668e-235	15225046	NP_178974.1	glucose-inhibited division family A protein	0
Plantae-Chlamydomonas_reinhardtii_38643	(Plantae-Chlamydomonas_reinhardtii_38643:0.12741716,(Plantae-Volvox_carteri_120886_jgi:0.06881282,(((Plantae-Arabidopsis_thaliana_30694735:0.14442772,Plantae-Oryza_sativa_115481322:0.15727983)87.0:0.02318498,Plantae-Physcomitrella_patens_140193:0.15911204)100.0:0.044974744,((Plantae-Ostreococcus_tauri_376:0.07227257,Plantae-Ostreococcus_lucimarinus_37270:0.07570737)100.0:0.17951831,((Chromalveola…	UNIPROT	P49588	1.08283e-203	30694735	NP_175439.2	ALATS (ALANYL-TRNA SYNTHETASE); ATP binding / alanine-tRNA ligase/ nucleic acid binding	0
Plantae-Chlamydomonas_reinhardtii_39139	(Plantae-Chlamydomonas_reinhardtii_39139:0.053857096,(Plantae-Chlamydomonas_reinhardtii_138565:0.025235493,(Plantae-Chlamydomonas_reinhardtii_134715:0.095470615,(((Opisthokonta-Mus_musculus_7305523:0.23621735,Opisthokonta-Danio_rerio_82658218:0.38527384)100.0:0.166134,((Cyanobacteria-Nostoc_punctiforme_PCC_73102_23126570:0.106054716,Cyanobacteria-Lyngbya_sp._PCC_8106_119487516:0.18622205)85.0:0.0…	UNIPROT	P10155	5.71132e-62	NO_HIT	NO_HIT	NO_HIT	NO_HIT
Plantae-Chlamydomonas_reinhardtii_458	(Plantae-Chlamydomonas_reinhardtii_458:0.13356903,(Plantae-Volvox_carteri_80977_jgi:0.1262561,((Plantae-Physcomitrella_patens_144310:0.17830397,(Plantae-Physcomitrella_patens_168242:0.13333902,Plantae-Physcomitrella_patens_112198:0.15434305)97.0:0.060789775)100.0:0.07235206,((Plantae-Ostreococcus_lucimarinus_12605:0.08639172,Plantae-Ostreococcus_tauri_33335:0.10297212)100.0:0.28456733,(((Plantae-…	TAIR	gene:2060294	1.53849e-45	18402981	NP_565745.1	membrane-associated zinc metalloprotease, putative	4.6e-76
Plantae-Chlamydomonas_reinhardtii_49329	(Plantae-Chlamydomonas_reinhardtii_49329:0.19942611,(Plantae-Volvox_carteri_103479_jgi:0.09498999,((Cyanobacteria-Synechococcus_sp._JA-2-3Ba2-13_86608660:0.06608769,Cyanobacteria-Synechococcus_sp._JA-3-3Ab_86604787:0.058077943)100.0:0.15947796,(((Bacteria-Pseudomonas_aeruginosa_116049586:0.20114848,Bacteria-Escherichia_coli_16129718:0.240007)100.0:0.11435831,((Excavate-Naegleria_gruberi_50824-fge…	MGI	MGI:1923580	2.21061e-14	NO_HIT	NO_HIT	NO_HIT	NO_HIT
Plantae-Chlamydomonas_reinhardtii_503	(Plantae-Chlamydomonas_reinhardtii_503:0.046856076,(Plantae-Volvox_carteri_72820_jgi:0.045259215,((Plantae-Ostreococcus_lucimarinus_49880:0.045340076,Plantae-Ostreococcus_tauri_28387:0.061344065)100.0:0.21066284,((((Plantae-Arabidopsis_thaliana_15223331:0.15305215,Plantae-Oryza_sativa_115471703:0.1866708)52.0:0.011859155,Plantae-Oryza_sativa_115466210:0.18963885)88.0:0.028554749,(Plantae-Physcomi…	TAIR	gene:2037949	1.02386e-147	15223331	NP_174566.1	starch synthase, putative	1.07e-143
Plantae-Chlamydomonas_reinhardtii_50452	(Plantae-Chlamydomonas_reinhardtii_50452:0.107684426,(Plantae-Volvox_carteri_59336_jgi:0.10523757,(((Plantae-Physcomitrella_patens_17195:0.15070306,(Plantae-Oryza_sativa_115489394:0.1261467,(Plantae-Arabidopsis_thaliana_18417727:0.07398535,Plantae-Arabidopsis_thaliana_15220259:0.09952557)96.0:0.065075524)100.0:0.06241009)97.0:0.05015303,(Plantae-Ostreococcus_lucimarinus_7617:0.10902115,Plantae-Os…	TAIR	gene:2126608	1.8941e-45	18417727	NP_567866.1	lipoyltransferase (LIP2p)	5.72e-43
Plantae-Chlamydomonas_reinhardtii_5437	(Plantae-Chlamydomonas_reinhardtii_5437:0,(Plantae-Chlamydomonas_reinhardtii_107899:0,(Plantae-Volvox_carteri_80530_jgi:0.050739683,(Plantae-Ostreococcus_lucimarinus_16384:0.17413765,(Chromalveolata-Isochrysis_galbana_Contig544_1:0.25109816,((Chromalveolata-Phaeodactylum_tricornutum_12807:0.052211132,Chromalveolata-Thalassiosira_pseudonana_262279:0.07402096)100.0:0.10803815,(((Plantae-Arabidopsis…	TAIR	gene:2074392	3.61198e-131	15231043	NP_190750.1	ATG4/CHLG/G4 (CHLOROPHYLL SYNTHASE); chlorophyll synthetase	2.99e-128
Plantae-Chlamydomonas_reinhardtii_55270	(Plantae-Chlamydomonas_reinhardtii_55270:0.012858138,(Plantae-Volvox_carteri_80122_jgi:0.011965832,(Plantae-Ostreococcus_lucimarinus_35099:0.10957162,((((Plantae-Arabidopsis_thaliana_18402995:0.033710245,Plantae-Arabidopsis_thaliana_18422193:0.030121813)88.0:0.01195849,Plantae-Oryza_sativa_115470052:0.045265682)100.0:0.016676791,(Plantae-Physcomitrella_patens_123373:0.004290506,Plantae-Physcomitr…	TAIR	gene:1945450	9.17562e-262	18422193	NP_568604.1	VAR1 (VARIEGATED 1); ATP-dependent peptidase/ ATPase/ metallopeptidase	0
Plantae-Chlamydomonas_reinhardtii_55286	(Plantae-Chlamydomonas_reinhardtii_55286:0.049422346,(Plantae-Volvox_carteri_58047_jgi:0.056576945,((Plantae-Ostreococcus_tauri_8744:0.036255054,Plantae-Ostreococcus_lucimarinus_12940:0.039362352)100.0:0.14634082,((((Plantae-Arabidopsis_thaliana_18399949:0.04851021,Plantae-Arabidopsis_thaliana_18420568:0.06080288)100.0:0.08160288,Plantae-Oryza_sativa_115463261:0.0966029)97.0:0.041122314,((Plantae…	GR	Q948S9	9.3933e-107	18399949	NP_565533.1	DNAJ heat shock family protein	8.58e-100
Plantae-Chlamydomonas_reinhardtii_56237	(Plantae-Chlamydomonas_reinhardtii_56237:0.049076524,(Plantae-Volvox_carteri_76038_jgi:0.04298162,(((Plantae-Physcomitrella_patens_132768:0.019930853,Plantae-Physcomitrella_patens_183309:0.020343047)70.0:0.009212846,Plantae-Physcomitrella_patens_211380:0.031710546)100.0:0.12184704,(((Plantae-Physcomitrella_patens_105855:0.10679304,Plantae-Physcomitrella_patens_234570:0.1113795)79.0:0.019232025,Pl…	TAIR	gene:2005471	1.76735e-150	15229692	NP_187727.1	FAD7 (FATTY ACID DESATURASE 7); omega-3 fatty acid desaturase	1.89e-147
Plantae-Chlamydomonas_reinhardtii_56668	(Plantae-Chlamydomonas_reinhardtii_56668:0.06176339,(Plantae-Volvox_carteri_80845_jgi:0.047187794,(((Plantae-Physcomitrella_patens_222981:0.15270934,Plantae-Arabidopsis_thaliana_15235766:0.13065308)100.0:0.14021611,(Plantae-Physcomitrella_patens_130304:0.060471676,Plantae-Physcomitrella_patens_127762:0.07444764)100.0:0.20921323)61.0:0.03243095,((((((Cyanobacteria-Anabaena_variabilis_ATCC_29413_75…	TAIR	gene:2005470	1.77585e-118	15235766	NP_194824.1	FAD6 (FATTY ACID DESATURASE 6); omega-6 fatty acid desaturase	1.14e-115
Plantae-Chlamydomonas_reinhardtii_58178	(Plantae-Chlamydomonas_reinhardtii_58178:0.04536248,(Plantae-Volvox_carteri_74960_jgi:0.03838051,((Plantae-Ostreococcus_lucimarinus_18258:0.09961487,Plantae-Ostreococcus_tauri_13924:0.0957409)100.0:0.21448688,((((((((((Plantae-Oryza_sativa_115479549:0.00780616,Plantae-Oryza_sativa_115479551:0.009938286)100.0:0.09991582,Plantae-Oryza_sativa_115476854:0.10778291)53.0:0.011031733,(Plantae-Oryza_sati…	GR	Q0JJV2	1.22179e-131	15222959	NP_177740.1	AMY2/ATAMY2 (ALPHA-AMYLASE-LIKE 2); alpha-amylase	2.52e-128
Plantae-Chlamydomonas_reinhardtii_582	(Plantae-Chlamydomonas_reinhardtii_582:0.08005799,(Plantae-Volvox_carteri_67093_jgi:0.11983871,((Plantae-Physcomitrella_patens_74042:0.17370667,(Plantae-Oryza_sativa_115482950:0.12430771,Plantae-Arabidopsis_thaliana_30696358:0.12848055)95.0:0.056566965)100.0:0.054555103,((Chromalveolata-Thalassiosira_pseudonana_261284:0.1622757,Chromalveolata-Phaeodactylum_tricornutum_47510:0.214592)100.0:0.18216…	GR	Q94HY4	1.2991e-83	30696358	NP_200170.2	aldo/keto reductase family protein	9.27e-103
Plantae-Chlamydomonas_reinhardtii_58334	(Plantae-Chlamydomonas_reinhardtii_58334:0.028219966,(Plantae-Volvox_carteri_74350_jgi:0.020232417,((((((Plantae-Physcomitrella_patens_167719:0.014225888,Plantae-Physcomitrella_patens_114201:0.017813466)98.0:0.014229372,Plantae-Physcomitrella_patens_135234:0.028905047)100.0:0.013282965,Plantae-Physcomitrella_patens_141471:0.055891342)99.0:0.022024097,(Plantae-Oryza_sativa_115469444:0.034431126,(P…	GR	Q655S1	1.52913e-251	42561751	NP_563766.3	FTSH8 (FtsH protease 8); ATP-dependent peptidase/ ATPase/ metallopeptidase/ zinc ion binding	0
Plantae-Chlamydomonas_reinhardtii_58645	(Plantae-Chlamydomonas_reinhardtii_58645:0.28685707,(Plantae-Volvox_carteri_63500_jgi:0.060643494,(((Plantae-Physcomitrella_patens_65203:0.17141463,((Plantae-Arabidopsis_thaliana_42570919:0.015344371,Plantae-Arabidopsis_thaliana_42570921:0.001519435)100.0:0.11274322,Plantae-Oryza_sativa_115439877:0.12172288)91.0:0.036459506)100.0:0.062051438,(Plantae-Ostreococcus_lucimarinus_19560:0.05661292,Plan…	GR	Q5JKV2	4.37288e-57	42570921	NP_973534.1	OVA4 (OVULE ABORTION 4); ATP binding / aminoacyl-tRNA ligase	2.91e-63
Plantae-Chlamydomonas_reinhardtii_59303	(Plantae-Chlamydomonas_reinhardtii_59303:0.12806289,((Plantae-Volvox_carteri_104014_jgi:0.111307524,Plantae-Chlamydomonas_reinhardtii_192232:0.04989859)64.0:0.009439494,((Plantae-Ostreococcus_tauri_20538:0.039580185,Plantae-Ostreococcus_lucimarinus_39218:0.04940943)100.0:0.22073244,(((Plantae-Physcomitrella_patens_148684:0.07099308,(Plantae-Physcomitrella_patens_218632:0.058784246,Plantae-Physcom…	TAIR	gene:504954460	1.17549e-185	15238217	NP_196079.1	SIR (sulfite reductase); sulfite reductase (ferredoxin)	0
Plantae-Chlamydomonas_reinhardtii_59478	(Plantae-Chlamydomonas_reinhardtii_59478:0,(Plantae-Chlamydomonas_reinhardtii_19746:0,((Plantae-Volvox_carteri_108202_jgi:0.05678299,Plantae-Chlamydomonas_reinhardtii_141844:0.14720006)100.0:0.27713832,(((Plantae-Physcomitrella_patens_25095:0.04214289,Plantae-Physcomitrella_patens_46450:0.09911718)98.0:0.114693455,(Plantae-Oryza_sativa_115465049:0.09082441,(Plantae-Oryza_sativa_115439727:0.091479…	GR	Q65XB8	5.99141e-58	18406052	NP_565982.1	DNAJ heat shock N-terminal domain-containing protein	1.65e-50
Plantae-Chlamydomonas_reinhardtii_59715	(Plantae-Chlamydomonas_reinhardtii_59715:0.032992844,(Plantae-Volvox_carteri_97827_jgi:0.026989862,((Plantae-Ostreococcus_tauri_17077:0.027962865,Plantae-Ostreococcus_lucimarinus_12559:0.045857046)100.0:0.1265686,((((Plantae-Arabidopsis_thaliana_79328003:0.088010244,(Plantae-Oryza_sativa_115470096:0.09717254,Plantae-Oryza_sativa_115489676:0.10434346)54.0:0.009472681)42.0:0.0121569615,((Plantae-Ph…	GR	Q2QLV9	1.09941e-108	15237933	NP_197225.1	PSY (PHYTOENE SYNTHASE); geranylgeranyl-diphosphate geranylgeranyltransferase	3.92e-104
Plantae-Chlamydomonas_reinhardtii_59933	(Plantae-Chlamydomonas_reinhardtii_59933:0.090420336,(Plantae-Volvox_carteri_81225_jgi:0.09346494,((Plantae-Physcomitrella_patens_135889:0.22677508,((Plantae-Arabidopsis_thaliana_15232935:0.10334182,Plantae-Arabidopsis_thaliana_15232937:0.102510236)100.0:0.09112655,Plantae-Oryza_sativa_115434372:0.19312763)72.0:0.021545406)99.0:0.07787966,(Chromalveolata-Phaeodactylum_tricornutum_14208:0.39764327…	GR	Q5ZCK9	3.96089e-83	15232935	NP_186907.1	STE1 (STEROL 1); C-5 sterol desaturase	4.33e-78
Plantae-Chlamydomonas_reinhardtii_59969	(Plantae-Chlamydomonas_reinhardtii_59969:0.09884838,(Plantae-Volvox_carteri_67136_jgi:0.070443675,(((Plantae-Physcomitrella_patens_149299:0.12157385,Plantae-Physcomitrella_patens_207588:0.1367336)97.0:0.06329513,Plantae-Oryza_sativa_115460520:0.17823468)100.0:0.097829536,(Chromalveolata-Thalassiosira_pseudonana_35810:0.34316587,(Bacteria-Bacillus_cereus_42783087:0.45984122,((Chromalveolata-Phaeod…	GR	Q7XLC5	1.80559e-74	30682333	NP_187886.2	short-chain dehydrogenase/reductase (SDR) family protein	2.22e-72
Plantae-Chlamydomonas_reinhardtii_61144	(Plantae-Chlamydomonas_reinhardtii_61144:0.049564976,(Plantae-Volvox_carteri_83523_jgi:0.046449676,((((Plantae-Oryza_sativa_115437804:0.02414004,Plantae-Oryza_sativa_115437800:0.041179426)98.0:0.022193424,Plantae-Arabidopsis_thaliana_18401040:0.05425125)91.0:0.020199481,(Plantae-Physcomitrella_patens_177441:0.00885118,Plantae-Physcomitrella_patens_192442:0.02206686)100.0:0.06250256)100.0:0.067650…	GR	Q8LQJ8	2.12672e-186	18401040	NP_565616.1	FTSH4 (FtsH protease 4); ATP-dependent peptidase/ ATPase/ metallopeptidase	2.77e-179
Plantae-Chlamydomonas_reinhardtii_6964	(Plantae-Chlamydomonas_reinhardtii_6964:0.10785198,(Plantae-Volvox_carteri_109319_jgi:0.11309135,((((Plantae-Ostreococcus_tauri_17919:0.100932255,Plantae-Ostreococcus_lucimarinus_41053:0.121027164)100.0:0.1440277,Chromalveolata-Phaeodactylum_tricornutum_20015:0.32228944)29.0:0.022071749,((Opisthokonta-Saccharomyces_cerevisiae_6322341:0.2343271,(Chromalveolata-Phytophthora_sojae_108981:0.001631880…	UNIPROT	Q8YYR4	7.44184e-49	15221735	NP_176518.1	ribulose-phosphate 3-epimerase, cytosolic, putative / pentose-5-phosphate 3-epimerase, putative	2.08e-70
Plantae-Chlamydomonas_reinhardtii_78044	(Plantae-Chlamydomonas_reinhardtii_78044:0.0618323,(Plantae-Volvox_carteri_80096_jgi:0.06878788,((((((Opisthokonta-Mus_musculus_9055242:0.18918405,Opisthokonta-Danio_rerio_57525828:0.19723286)44.0:0.0099404575,Opisthokonta-Danio_rerio_125806219:0.17763548)70.0:0.03638052,((Opisthokonta-Danio_rerio_51010991:0.19662829,(Opisthokonta-Mus_musculus_21313156:0.012008379,Opisthokonta-Mus_musculus_213125…	UNIPROT	P59910	3.23698e-57	15225377	NP_179646.1	DNAJ heat shock family protein	2.05e-48
Plantae-Chlamydomonas_reinhardtii_78128	(Plantae-Chlamydomonas_reinhardtii_78128:0.055502467,(Plantae-Volvox_carteri_88495_jgi:0.046776384,((Plantae-Physcomitrella_patens_152506:0.10661484,(Plantae-Arabidopsis_thaliana_42572897:0.0559517,Plantae-Oryza_sativa_115451171:0.061255466)98.0:0.027799213)100.0:0.072632,(((((((((((((((((((Cyanobacteria-Synechococcus_sp._WH_8102_33866745:0.024945833,(Cyanobacteria-Synechococcus_sp._CC9605_782138…	TAIR	gene:1944588	3.73146e-204	15236439	NP_193157.1	PDS3 (PHYTOENE DESATURASE)	0
Plantae-Chlamydomonas_reinhardtii_78928	(Plantae-Chlamydomonas_reinhardtii_78928:0.08221713,(Plantae-Volvox_carteri_103925_jgi:0.10921502,((((Plantae-Physcomitrella_patens_159038:0.019226052,Plantae-Physcomitrella_patens_173396:0.029450996)100.0:0.083902955,(Plantae-Arabidopsis_thaliana_18405775:0.09304943,Plantae-Oryza_sativa_115473833:0.0906336)97.0:0.023924338)100.0:0.071691066,(Plantae-Ostreococcus_lucimarinus_28227:0.074226886,Pla…	TAIR	gene:2062682	1.77655e-119	18405775	NP_565954.1	thioredoxin reductase, putative / NADPH-dependent thioredoxin reductase, putative	6e-162
Plantae-Chlamydomonas_reinhardtii_78991	(Plantae-Chlamydomonas_reinhardtii_78991:0.02666197,(Plantae-Volvox_carteri_83707_jgi:0.03283513,((Plantae-Ostreococcus_tauri_21104:0.047943786,Plantae-Ostreococcus_lucimarinus_52011:0.04700414)100.0:0.15811035,(((Plantae-Oryza_sativa_115447701:0.026635902,Plantae-Oryza_sativa_115459780:0.036464803)100.0:0.10477126,Plantae-Physcomitrella_patens_217744:0.17850164)41.0:0.02402538,(Plantae-Arabidops…	GR	Q949B4	8.21617e-100	15230338	NP_191315.1	aspartate/glutamate/uridylate kinase family protein	9.5e-91
Plantae-Chlamydomonas_reinhardtii_79042	(Plantae-Chlamydomonas_reinhardtii_79042:0.039287478,(Plantae-Volvox_carteri_81469_jgi:0.03940479,((Plantae-Ostreococcus_lucimarinus_38312:0.06253918,Plantae-Ostreococcus_tauri_19644:0.06262396)100.0:0.12484787,(((Plantae-Physcomitrella_patens_17808:0.035332087,Plantae-Physcomitrella_patens_152946:0.047359627)100.0:0.099512324,(Plantae-Oryza_sativa_115458822:0.118423335,(((Plantae-Arabidopsis_tha…	GR	Q7XUS2	1.93536e-79	15222532	NP_173893.1	ASB1 (ANTHRANILATE SYNTHASE BETA SUBUNIT 1); anthranilate synthase	3.14e-75
Plantae-Chlamydomonas_reinhardtii_79955	(Plantae-Chlamydomonas_reinhardtii_79955:0.018733254,(Plantae-Volvox_carteri_83105_jgi:0.037566792,(((Plantae-Physcomitrella_patens_120257:0.025915619,Plantae-Physcomitrella_patens_122522:0.026926862)100.0:0.1721273,(Plantae-Arabidopsis_thaliana_30692346:0.11503174,Plantae-Oryza_sativa_115452675:0.13734539)100.0:0.122744866)100.0:0.11928904,((Plantae-Ostreococcus_lucimarinus_36339:0.049896766,Pla…	TAIR	gene:1005713766	3.20393e-65	30692346	NP_850903.1	RPS1 (ribosomal protein S1); RNA binding	5.75e-62
Plantae-Chlamydomonas_reinhardtii_81150	(Plantae-Chlamydomonas_reinhardtii_81150:0.07900794,(Plantae-Volvox_carteri_55863_jgi:0.08226021,(Plantae-Arabidopsis_thaliana_30686095:0.41638166,(((Bacteria-Rhodobacter_sphaeroides_126461148:0.07925066,Bacteria-Paracoccus_denitrificans_119383524:0.109543405)96.0:0.115744136,Bacteria-Rhodopseudomonas_palustris_115525572:0.31529045)84.0:0.12748533,(Cyanobacteria-Synechococcus_sp._JA-3-3Ab_8660580…	GR	Q9S7D3	1.20037e-18	30686095	NP_850232.1	RPS14 (ribosomal protein S14); structural constituent of ribosome	1.8e-16
Plantae-Chlamydomonas_reinhardtii_81238	(Plantae-Chlamydomonas_reinhardtii_81238:0.041043866,(Plantae-Volvox_carteri_105923_jgi:0.11076215,((Plantae-Ostreococcus_lucimarinus_49484:0.053162705,Plantae-Ostreococcus_tauri_16569:0.046920754)100.0:0.1514931,(((((Plantae-Oryza_sativa_115455917:0.10863326,Plantae-Oryza_sativa_115470901:0.11252813)68.0:0.029450657,((Plantae-Oryza_sativa_115455921:0.045044772,Plantae-Oryza_sativa_115455923:0.03…	TAIR	gene:3701770	8.00062e-88	18410104	NP_567004.1	TSA1 (TRYPTOPHAN SYNTHASE ALPHA CHAIN); tryptophan synthase	3.09e-85
Plantae-Chlamydomonas_reinhardtii_81583	(Plantae-Chlamydomonas_reinhardtii_81583:0.032232646,(Plantae-Chlamydomonas_reinhardtii_105828:0.026800884,((Plantae-Volvox_carteri_121660_jgi:0.014250595,Plantae-Volvox_carteri_104839_jgi:0.031359915)36.0:0.0044641467,(Plantae-Volvox_carteri_102778_jgi:0.43681464,((Plantae-Volvox_carteri_97891_jgi:0.07697734,Plantae-Chlamydomonas_reinhardtii_181839:0.09737604)100.0:0.35058546,(((((Plantae-Physco…	TAIR	gene:2098880	9.24663e-28	22331898	NP_191691.2	unknown protein	4.46e-25
Plantae-Chlamydomonas_reinhardtii_81764	(Plantae-Chlamydomonas_reinhardtii_81764:0.18585083,(Plantae-Volvox_carteri_57473_jgi:0.052560188,((Plantae-Cyanidioschyzon_merolae_CMT489C:0.2499003,(((Chromalveolata-Thalassiosira_pseudonana_42821:0.10030324,Chromalveolata-Phaeodactylum_tricornutum_18877:0.11059169)100.0:0.16246802,(Chromalveolata-Thalassiosira_pseudonana_41246:0.16146679,Chromalveolata-Phaeodactylum_tricornutum_14552:0.1835121…	TAIR	gene:2115409	1.96282e-39	30690642	NP_195357.2	radical SAM domain-containing protein / TRAM domain-containing protein	2.34e-47
Plantae-Chlamydomonas_reinhardtii_82021	(Plantae-Chlamydomonas_reinhardtii_82021:0.041007996,(Plantae-Chlamydomonas_reinhardtii_133318:0.019413063,((Plantae-Volvox_carteri_108102_jgi:0.030597389,Plantae-Volvox_carteri_119931_jgi:0.0363172)99.0:0.031076055,(Plantae-Chlamydomonas_reinhardtii_121409:0,((((Cyanobacteria-Synechococcus_sp._JA-2-3Ba2-13_86607740:0.01721116,Cyanobacteria-Synechococcus_sp._JA-3-3Ab_86605191:0.019277133)100.0:0.…	UNIPROT	P0A9Q7	3.76017e-109	NO_HIT	NO_HIT	NO_HIT	NO_HIT
Plantae-Chlamydomonas_reinhardtii_82208	(Plantae-Chlamydomonas_reinhardtii_82208:0.11299778,(Plantae-Volvox_carteri_106122_jgi:0.09285428,((Plantae-Ostreococcus_tauri_17456:0.027165798,Plantae-Ostreococcus_lucimarinus_2836:0.03449757)100.0:0.15214188,(((((Plantae-Arabidopsis_thaliana_15224101:0.03780043,(Plantae-Arabidopsis_thaliana_15235763:0.030129947,Plantae-Arabidopsis_thaliana_15235762:0.0748615)75.0:0.013464525)99.0:0.03990555,(P…	TAIR	gene:2126683	5.9331e-114	15235763	NP_194821.1	cytosol aminopeptidase family protein	2.4e-108
Plantae-Chlamydomonas_reinhardtii_82693	(Plantae-Chlamydomonas_reinhardtii_82693:0.15534204,(Plantae-Volvox_carteri_66991_jgi:0.09537483,((Plantae-Oryza_sativa_115488686:0.13450366,Plantae-Arabidopsis_thaliana_18413157:0.15598346)100.0:0.12102583,(Amoebozoa-Acanthamoeba_castellanii_EC105196_2:0.28626657,((Plantae-Ostreococcus_lucimarinus_39332:0.21446893,Plantae-Ostreococcus_tauri_20335:0.22274488)100.0:0.14345336,(((Opisthokonta-Mus_m…	GR	Q2QQ94	8.27599e-82	18413157	NP_567340.1	nitrilase, putative	3.81e-75
Plantae-Chlamydomonas_reinhardtii_82986	(Plantae-Chlamydomonas_reinhardtii_82986:0.008487274,(Plantae-Chlamydomonas_reinhardtii_108283:0.009531232,((Plantae-Volvox_carteri_83344_jgi:0,Plantae-Volvox_carteri_96577_jgi:0.17520408)94.0:0.026093695,(((Plantae-Ostreococcus_tauri_22427:0.10013836,Plantae-Ostreococcus_lucimarinus_42060:0.1274398)100.0:0.22178072,((((Cyanobacteria-Thermosynechococcus_elongatus_BP-1_22299047:0.17975645,Cyanobac…	TAIR	gene:3353690	7.71611e-38	15219826	NP_176880.1	ribulose bisphosphate carboxylase small chain 1A / RuBisCO small subunit 1A (RBCS-1A) (ATS1A)	9.96e-36
Plantae-Chlamydomonas_reinhardtii_8329	(Plantae-Chlamydomonas_reinhardtii_8329:0.3190672,(((Plantae-Chlamydomonas_reinhardtii_134508:0.23587132,(Plantae-Volvox_carteri_76187_jgi:0.011205753,Plantae-Volvox_carteri_106305_jgi:0.015641497)100.0:0.16885495)56.0:0.04713142,(Plantae-Volvox_carteri_95045_jgi:0.04257014,Plantae-Volvox_carteri_104316_jgi:0.038010348)100.0:0.28946432)72.0:0.071395986,(Cyanobacteria-Synechococcus_sp._WH_5701_873…	TAIR	gene:3435490	3.86412e-17	15220832	NP_175759.1	17.6 kDa class I small heat shock protein (HSP17.6C-CI) (AA 1-156)	4.25e-15
Plantae-Chlamydomonas_reinhardtii_95030	(Plantae-Chlamydomonas_reinhardtii_95030:0.04494635,(Plantae-Volvox_carteri_118736_jgi:0.08322884,(((Cyanobacteria-Synechococcus_sp._WH_7803_148238668:0.034075476,Cyanobacteria-Synechococcus_sp._WH_7805_88807991:0.037100803)100.0:0.17138095,Cyanobacteria-Synechococcus_sp._CC9311_113955229:0.20810053)100.0:0.20038325,(Cyanobacteria-Synechococcus_elongatus_PCC_7942_81299171:0.24279861,(Cyanobacteri…	NO_HIT	NO_HIT	NO_HIT	NO_HIT	NO_HIT	NO_HIT	NO_HIT
Plantae-Chlamydomonas_reinhardtii_95596	(Plantae-Chlamydomonas_reinhardtii_95596:0.21137665,((Plantae-Volvox_carteri_87728_jgi:0.14717752,Plantae-Chlamydomonas_reinhardtii_140900:0.21282522)93.0:0.055407777,(((((Plantae-Chlamydomonas_reinhardtii_167324:0.156364,(Plantae-Chlamydomonas_reinhardtii_189791:0,Plantae-Chlamydomonas_reinhardtii_94608:0.029631797)100.0:0.22282986)100.0:0.11025096,Plantae-Volvox_carteri_94144_jgi:0.35592127)17.…	MGI	MGI:1926562	1.38101e-15	NO_HIT	NO_HIT	NO_HIT	NO_HIT
Plantae-Chlamydomonas_reinhardtii_96482	(Plantae-Chlamydomonas_reinhardtii_96482:0.19769971,(Plantae-Volvox_carteri_103277_jgi:0.24055523,((Plantae-Chlamydomonas_reinhardtii_157642:0.17976825,Plantae-Volvox_carteri_107562_jgi:0.11054195)100.0:0.3768014,((((Chromalveolata-Thalassiosira_pseudonana_9471:0.2743691,Chromalveolata-Phaeodactylum_tricornutum_45498:0.32812372)97.0:0.1286569,Chromalveolata-Pavlova_lutheri_PLE00006861_3:0.3401210…	UNIPROT	P37052	4.27417e-11	NO_HIT	NO_HIT	NO_HIT	NO_HIT
Plantae-Chlamydomonas_reinhardtii_97032	(Plantae-Chlamydomonas_reinhardtii_97032:0.29357997,((((Plantae-Arabidopsis_thaliana_18408352:0.029617613,Plantae-Arabidopsis_thaliana_18424166:0.040933497)97.0:0.021215392,Plantae-Oryza_sativa_115447609:0.054363023)100.0:0.043826267,Plantae-Physcomitrella_patens_114467:0.09736185)100.0:0.060354352,((Plantae-Ostreococcus_lucimarinus_26133:0.022115864,Plantae-Ostreococcus_tauri_785:0.037139833)100…	TAIR	gene:2154567	3.69249e-57	18424166	NP_568892.1	FTSH9 (FtsH protease 9); ATP-dependent peptidase/ ATPase/ metallopeptidase	2.68e-97
Plantae-Chlamydomonas_reinhardtii_97144	(Plantae-Chlamydomonas_reinhardtii_97144:0.13204186,(Plantae-Volvox_carteri_82392_jgi:0.07893496,((((Plantae-Oryza_sativa_115481896:0.09475727,Plantae-Oryza_sativa_115468260:0.105303116)92.0:0.018531833,Plantae-Arabidopsis_thaliana_15236350:0.1294759)98.0:0.031306338,(Plantae-Physcomitrella_patens_106904:0.013871668,Plantae-Physcomitrella_patens_64085:0.10720626)100.0:0.1470322)100.0:0.06896739,(…	TAIR	gene:2119514	5.13582e-224	15236350	NP_193114.1	methionine--tRNA ligase, putative / methionyl-tRNA synthetase, putative / MetRS, putative	0
Plantae-Chlamydomonas_reinhardtii_97191	(Plantae-Chlamydomonas_reinhardtii_97191:0.28027245,(Cyanobacteria-Thermosynechococcus_elongatus_BP-1_22298371:0.2855353,(((((3_Plantae-Chlamydomonas_reinhardtii_98419[unknown taxonomy]:0.19410698,2_Plantae-Chlamydomonas_reinhardtii_98419[unknown taxonomy]:0.14540017)44.0:0.016439537,Plantae-Chlamydomonas_reinhardtii_98419:0.12237633)87.0:0.092891425,4_Plantae-Chlamydomonas_reinhardtii_98419[unkn…	TAIR	gene:2063803	1.34346e-10	30678058	NP_178442.2	ankyrin repeat family protein	8.23e-09
Plantae-Chlamydomonas_reinhardtii_97359	(Plantae-Chlamydomonas_reinhardtii_97359:0.096931644,(Plantae-Volvox_carteri_105556_jgi:0.018484527,((Plantae-Chlamydomonas_reinhardtii_166362:0.102822326,Plantae-Volvox_carteri_42666_jgi:0.036014117)100.0:0.2048878,(Plantae-Chlamydomonas_reinhardtii_120230:0.34052882,(((Plantae-Cyanidioschyzon_merolae_CMT478C:0.24796942,Plantae-Galdieria_sulphuraria_HET_38B05_3:0.24239513)74.0:0.024496645,(((Pla…	GR	Q0JKY3	2.77307e-80	18406673	NP_564755.1	radical SAM domain-containing protein	5.81e-73
Plantae-Chlamydomonas_reinhardtii_97437	(Plantae-Chlamydomonas_reinhardtii_97437:0.020062517,((Plantae-Chlamydomonas_reinhardtii_97504:0.0037750683,Plantae-Chlamydomonas_reinhardtii_181241:0.0210401)92.0:0.0136286635,(Plantae-Chlamydomonas_reinhardtii_125788:0,(Chromalveolata-Thalassiosira_pseudonana_4012:0.54106826,(Cyanobacteria-Nostoc_punctiforme_PCC_73102_23125084:0.67460024,(((((((Bacteria-Geobacillus_kaustophilus_56421414:0.02861…	GR	Q94GQ4	7.30359e-10	18414878	NP_567527.1	unknown protein	1.14e-06
Plantae-Chlamydomonas_reinhardtii_97504	(Plantae-Chlamydomonas_reinhardtii_97504:0.003393082,(Plantae-Chlamydomonas_reinhardtii_181241:0.020704469,(Plantae-Chlamydomonas_reinhardtii_97437:0.028470645,(Plantae-Chlamydomonas_reinhardtii_125788:0,(Chromalveolata-Thalassiosira_pseudonana_4012:0.5316746,(Cyanobacteria-Nostoc_punctiforme_PCC_73102_23125084:0.6924359,(Opisthokonta-Magnaporthe_grisea_39974143:0.60320634,(((Cyanobacteria-Lyngby…	GR	Q94GQ4	6.35056e-09	18414878	NP_567527.1	unknown protein	1.86e-06
Plantae-Chlamydomonas_reinhardtii_97523	(Plantae-Chlamydomonas_reinhardtii_97523:0.079989664,(Plantae-Volvox_carteri_91088_jgi:0.078298695,(Plantae-Volvox_carteri_115858_jgi:0.28179908,((Plantae-Ostreococcus_lucimarinus_1231:0.082894914,Plantae-Ostreococcus_tauri_17663:0.075575426)100.0:0.348376,((Plantae-Physcomitrella_patens_128936:0.14215234,Plantae-Physcomitrella_patens_140610:0.1823822)100.0:0.15033072,(((Plantae-Ostreococcus_taur…	GR	Q01HY4	1.31743e-87	18404075	NP_566745.1	ABC1 family protein	1.09e-108
Plantae-Chlamydomonas_reinhardtii_99195	(Plantae-Chlamydomonas_reinhardtii_99195:0.11220489,(Plantae-Volvox_carteri_104239_jgi:0.085851,(((Plantae-Arabidopsis_thaliana_18424970:0.030105785,Plantae-Arabidopsis_thaliana_18416304:0.03961942)100.0:0.082429156,Plantae-Oryza_sativa_115450022:0.12396912)100.0:0.119091466,(((((((Cyanobacteria-Nostoc_sp._PCC_7120_17228375:0.01948564,Cyanobacteria-Anabaena_variabilis_ATCC_29413_75910681:0.022311…	TAIR	gene:2155704	3.94385e-240	18424970	NP_569013.1	peptidase M3 family protein / thimet oligopeptidase family protein	0
Plantae-Chlamydomonas_reinhardtii_99711	(Plantae-Chlamydomonas_reinhardtii_99711:0.13547663,(Plantae-Volvox_carteri_106969_jgi:0.14177781,(((Plantae-Oryza_sativa_115455213:0.1425449,Plantae-Arabidopsis_thaliana_30685465:0.15820926)81.0:0.035966426,Plantae-Physcomitrella_patens_187310:0.19647643)99.0:0.14008354,(((Opisthokonta-Mus_musculus_21450205:0.38254067,(Opisthokonta-Apis_mellifera_110776898:0.40093163,Opisthokonta-Drosophila_mela…	TAIR	gene:2119616	2.08898e-85	30685465	NP_193883.2	transducin family protein / WD-40 repeat family protein	1.66e-82
